# Supplementary material for: C. elegans germ granules require both assembly and localized regulators for mRNA repression
Source: Nat Commun. 2021 Feb 12;12:996. doi: 10.1038/s41467-021-21278-1 (PMC7881195; doi:10.1038/s41467-021-21278-1)
Supplement: Supplementary file 4 — Source Data [file 41467_2021_21278_MOESM4_ESM.xlsx]

## Sheet: Fig 1 F-I
Figure	pgl-1 genotype	GFP	no GFP
1F	PGL-1::SNAP	219	0
1G	PGL-1::SNAP::LambdaN22/+	0	111
1H	PGL-1::SNAP	35	0
1I	PGL-1::SNAP::LambdaN22/+	2	37

## Sheet: Fig 3D
vol (ml)	differential refractive index data: differential refractive index	Molar Massfor Peak 1 : Molar Mass(g/mol)
-0.28019	8.53e-08
-0.273874	6.96e-08
-0.267558	5.32e-08
-0.261242	4.55e-08
-0.254927	4.37e-08
-0.248611	4.31e-08
-0.242295	3.83e-08
-0.235979	3.08e-08
-0.229663	2.46e-08
-0.223347	2e-08
-0.217032	1.94e-08
-0.210716	1.91e-08
-0.2044	1.16e-08
-0.198084	-3.62e-09
-0.191768	-2.17e-08
-0.185452	-4.04e-08
-0.179137	-5.97e-08
-0.172821	-8.1e-08
-0.166505	-9.82e-08
-0.160189	-1.06e-07
-0.153873	-1.03e-07
-0.147557	-9.25e-08
-0.141241	-7.57e-08
-0.134926	-6.24e-08
-0.12861	-5.57e-08
-0.122294	-4.91e-08
-0.115978	-4.15e-08
-0.109662	-3.43e-08
-0.103346	-3.38e-08
-0.0970306	-3.33e-08
-0.0907148	-3.14e-08
-0.084399	-2.73e-08
-0.0780831	-1.94e-08
-0.0717673	-7.51e-09
-0.0654514	-3.95e-09
-0.0591356	-3.93e-10
-0.0528198	-2.81e-10
-0.0465039	2.14e-09
-0.0401881	1.47e-09
-0.0338722	7.96e-10
-0.0275564	-1.01e-09
-0.0212406	-1.51e-09
-0.0149247	5.47e-10
-0.0086089	5.43e-09
-0.002293	1.45e-08
0.0040228	2.07e-08
0.0103386	2.15e-08
0.0166545	2.21e-08
0.0229703	2.22e-08
0.0292862	2.19e-08
0.035602	2.17e-08
0.0419178	1.75e-08
0.0482337	1.46e-08
0.0545495	1.49e-08
0.0608654	1.85e-08
0.0671812	2.65e-08
0.073497	2.92e-08
0.0798129	2.95e-08
0.0861287	2.98e-08
0.0924446	3.05e-08
0.0987604	2.97e-08
0.105076	2.9e-08
0.111392	2.71e-08
0.117708	2.51e-08
0.124024	2.52e-08
0.13034	2.75e-08
0.136655	3.48e-08
0.142971	3.75e-08
0.149287	3.79e-08
0.155603	3.82e-08
0.161919	3.86e-08
0.168235	3.79e-08
0.17455	3.72e-08
0.180866	3.52e-08
0.187182	3.21e-08
0.193498	3.2e-08
0.199814	3.49e-08
0.20613	4.23e-08
0.212446	4.54e-08
0.218761	4.59e-08
0.225077	4.61e-08
0.231393	4.62e-08
0.237709	4.6e-08
0.244025	4.57e-08
0.250341	4.39e-08
0.256656	4.04e-08
0.262972	3.91e-08
0.269288	3.99e-08
0.275604	4.71e-08
0.28192	5.03e-08
0.288236	5.14e-08
0.294551	5.24e-08
0.300867	5.27e-08
0.307183	5.21e-08
0.313499	5.14e-08
0.319815	4.95e-08
0.326131	4.42e-08
0.332446	4.25e-08
0.338762	4.46e-08
0.345078	5.02e-08
0.351394	5.36e-08
0.35771	5.49e-08
0.364026	5.54e-08
0.370342	5.58e-08
0.376657	5.48e-08
0.382973	5.37e-08
0.389289	5.15e-08
0.395605	4.68e-08
0.401921	4.52e-08
0.408237	4.62e-08
0.414552	5.21e-08
0.420868	5.59e-08
0.427184	5.78e-08
0.4335	5.81e-08
0.439816	5.84e-08
0.446132	5.78e-08
0.452447	5.72e-08
0.458763	5.57e-08
0.465079	5.05e-08
0.471395	4.85e-08
0.477711	4.87e-08
0.484027	5.25e-08
0.490343	5.59e-08
0.496658	5.75e-08
0.502974	5.77e-08
0.50929	5.77e-08
0.515606	5.77e-08
0.521922	5.68e-08
0.528238	5.58e-08
0.534553	5.05e-08
0.540869	4.85e-08
0.547185	4.86e-08
0.553501	5.28e-08
0.559817	6.08e-08
0.566133	6.08e-08
0.572448	6.06e-08
0.578764	6.04e-08
0.58508	6.02e-08
0.591396	6e-08
0.597712	5.9e-08
0.604028	5.29e-08
0.610343	4.99e-08
0.616659	4.9e-08
0.622975	5.22e-08
0.629291	6.01e-08
0.635607	5.99e-08
0.641923	5.96e-08
0.648239	5.86e-08
0.654554	5.79e-08
0.66087	5.64e-08
0.667186	5.5e-08
0.673502	4.89e-08
0.679818	4.51e-08
0.686134	4.49e-08
0.692449	4.89e-08
0.698765	5.63e-08
0.705081	5.64e-08
0.711397	5.6e-08
0.717713	5.56e-08
0.724029	5.53e-08
0.730344	5.36e-08
0.73666	5.2e-08
0.742976	4.46e-08
0.749292	3.97e-08
0.755608	3.83e-08
0.761924	4.09e-08
0.768239	4.79e-08
0.774555	4.79e-08
0.780871	4.74e-08
0.787187	4.68e-08
0.793503	4.56e-08
0.799819	4.55e-08
0.806135	4.25e-08
0.81245	3.65e-08
0.818766	3.2e-08
0.825082	3.04e-08
0.831398	3.19e-08
0.837714	3.81e-08
0.84403	3.85e-08
0.850345	3.83e-08
0.856661	3.81e-08
0.862977	3.73e-08
0.869293	3.7e-08
0.875609	3.46e-08
0.881925	2.89e-08
0.88824	2.44e-08
0.894556	2.3e-08
0.900872	2.41e-08
0.907188	2.99e-08
0.913504	2.98e-08
0.91982	2.98e-08
0.926135	2.86e-08
0.932451	2.81e-08
0.938767	2.68e-08
0.945083	2.55e-08
0.951399	2.28e-08
0.957715	1.67e-08
0.964031	1.37e-08
0.970346	1.38e-08
0.976662	1.88e-08
0.982978	1.99e-08
0.989294	2.01e-08
0.99561	1.96e-08
1.00193	1.91e-08
1.00824	1.91e-08
1.01456	1.82e-08
1.02087	1.27e-08
1.02719	6.69e-09
1.0335	3.58e-09
1.03982	3.37e-09
1.04614	8.06e-09
1.05245	1.05e-08
1.05877	1.1e-08
1.06508	1.03e-08
1.0714	9.69e-09
1.07772	8.91e-09
1.08403	7.81e-09
1.09035	2.06e-09
1.09666	-4.79e-09
1.10298	-7.33e-09
1.10929	-6.83e-09
1.11561	-2.96e-09
1.12193	-7.8e-10
1.12824	-4.01e-10
1.13456	-1.4e-09
1.14087	-2.4e-09
1.14719	-3.51e-09
1.15351	-4.35e-09
1.15982	-9.17e-09
1.16614	-1.47e-08
1.17245	-1.76e-08
1.17877	-1.83e-08
1.18508	-1.48e-08
1.1914	-1.22e-08
1.19772	-1.14e-08
1.20403	-1.23e-08
1.21035	-1.32e-08
1.21666	-1.44e-08
1.22298	-1.44e-08
1.2293	-1.78e-08
1.23561	-2.47e-08
1.24193	-2.84e-08
1.24824	-2.87e-08
1.25456	-2.57e-08
1.26087	-2.28e-08
1.26719	-2.15e-08
1.27351	-2.22e-08
1.27982	-2.29e-08
1.28614	-2.39e-08
1.29245	-2.55e-08
1.29877	-2.7e-08
1.30509	-3.38e-08
1.3114	-3.83e-08
1.31772	-3.89e-08
1.32403	-3.61e-08
1.33035	-3.32e-08
1.33667	-3.2e-08
1.34298	-3.28e-08
1.3493	-3.36e-08
1.35561	-3.43e-08
1.36193	-3.59e-08
1.36824	-3.74e-08
1.37456	-4.46e-08
1.38088	-4.89e-08
1.38719	-4.98e-08
1.39351	-4.82e-08
1.39982	-4.23e-08
1.40614	-4.21e-08
1.41246	-4.24e-08
1.41877	-4.27e-08
1.42509	-4.4e-08
1.4314	-4.49e-08
1.43772	-4.59e-08
1.44403	-5.23e-08
1.45035	-5.69e-08
1.45667	-5.78e-08
1.46298	-5.58e-08
1.4693	-5e-08
1.47561	-4.99e-08
1.48193	-5.03e-08
1.48825	-5.07e-08
1.49456	-5.26e-08
1.50088	-5.27e-08
1.50719	-5.57e-08
1.51351	-6.18e-08
1.51982	-6.57e-08
1.52614	-6.75e-08
1.53246	-6.59e-08
1.53877	-5.95e-08
1.54509	-5.92e-08
1.5514	-5.94e-08
1.55772	-5.97e-08
1.56404	-6.12e-08
1.57035	-6.19e-08
1.57667	-6.27e-08
1.58298	-6.76e-08
1.5893	-7.2e-08
1.59561	-7.35e-08
1.60193	-7.23e-08
1.60825	-6.67e-08
1.61456	-6.56e-08
1.62088	-6.5e-08
1.62719	-6.53e-08
1.63351	-6.55e-08
1.63983	-6.6e-08
1.64614	-6.64e-08
1.65246	-7.18e-08
1.65877	-7.66e-08
1.66509	-7.84e-08
1.6714	-7.78e-08
1.67772	-7.24e-08
1.68404	-7.1e-08
1.69035	-7.04e-08
1.69667	-7.08e-08
1.70298	-7.12e-08
1.7093	-7.19e-08
1.71562	-7.34e-08
1.72193	-7.86e-08
1.72825	-8.43e-08
1.73456	-8.64e-08
1.74088	-8.55e-08
1.74719	-8.04e-08
1.75351	-7.78e-08
1.75983	-7.72e-08
1.76614	-7.78e-08
1.77246	-7.83e-08
1.77877	-7.9e-08
1.78509	-7.97e-08
1.79141	-8.18e-08
1.79772	-8.78e-08
1.80404	-8.95e-08
1.81035	-8.81e-08
1.81667	-8.32e-08
1.82298	-8.04e-08
1.8293	-7.96e-08
1.83562	-7.98e-08
1.84193	-8e-08
1.84825	-8.1e-08
1.85456	-8.19e-08
1.86088	-8.38e-08
1.8672	-8.97e-08
1.87351	-9.25e-08
1.87983	-9.24e-08
1.88614	-8.85e-08
1.89246	-8.16e-08
1.89877	-8.19e-08
1.90509	-8.22e-08
1.91141	-8.29e-08
1.91772	-8.31e-08
1.92404	-8.47e-08
1.93035	-8.64e-08
1.93667	-9.32e-08
1.94299	-9.57e-08
1.9493	-9.57e-08
1.95562	-9.34e-08
1.96193	-8.68e-08
1.96825	-8.5e-08
1.97456	-8.5e-08
1.98088	-8.5e-08
1.9872	-8.5e-08
1.99351	-8.65e-08
1.99983	-8.79e-08
2.00614	-9.37e-08
2.01246	-9.64e-08
2.01878	-9.67e-08
2.02509	-9.49e-08
2.03141	-8.81e-08
2.03772	-8.76e-08
2.04404	-8.76e-08
2.05036	-8.75e-08
2.05667	-8.75e-08
2.06299	-8.76e-08
2.0693	-8.78e-08
2.07562	-9.3e-08
2.08193	-9.62e-08
2.08825	-9.66e-08
2.09457	-9.37e-08
2.10088	-8.64e-08
2.1072	-8.55e-08
2.11351	-8.51e-08
2.11983	-8.47e-08
2.12615	-8.44e-08
2.13246	-8.53e-08
2.13878	-8.62e-08
2.14509	-8.85e-08
2.15141	-9.17e-08
2.15772	-9.2e-08
2.16404	-8.96e-08
2.17036	-8.19e-08
2.17667	-7.92e-08
2.18299	-7.91e-08
2.1893	-7.91e-08
2.19562	-7.91e-08
2.20194	-7.94e-08
2.20825	-7.97e-08
2.21457	-8.56e-08
2.22088	-8.99e-08
2.2272	-9.1e-08
2.23351	-8.85e-08
2.23983	-8.16e-08
2.24615	-7.92e-08
2.25246	-7.89e-08
2.25878	-7.87e-08
2.26509	-7.81e-08
2.27141	-7.91e-08
2.27773	-8e-08
2.28404	-8.23e-08
2.29036	-8.68e-08
2.29667	-8.73e-08
2.30299	-8.43e-08
2.3093	-7.74e-08
2.31562	-7.44e-08
2.32194	-7.33e-08
2.32825	-7.28e-08
2.33457	-7.22e-08
2.34088	-7.29e-08
2.3472	-7.36e-08
2.35352	-7.57e-08
2.35983	-7.99e-08
2.36615	-8.04e-08
2.37246	-7.84e-08
2.37878	-7.16e-08
2.38509	-6.36e-08
2.39141	-6.36e-08
2.39773	-6.37e-08
2.40404	-6.39e-08
2.41036	-6.36e-08
2.41667	-6.39e-08
2.42299	-6.43e-08
2.42931	-6.8e-08
2.43562	-6.96e-08
2.44194	-6.83e-08
2.44825	-6.14e-08
2.45457	-5.29e-08
2.46088	-5.26e-08
2.4672	-5.24e-08
2.47352	-5.22e-08
2.47983	-5.18e-08
2.48615	-5.19e-08
2.49246	-5.2e-08
2.49878	-5.68e-08
2.5051	-5.84e-08
2.51141	-5.71e-08
2.51773	-5.24e-08
2.52404	-4.54e-08
2.53036	-4.48e-08
2.53667	-4.45e-08
2.54299	-4.43e-08
2.54931	-4.39e-08
2.55562	-4.39e-08
2.56194	-4.64e-08
2.56825	-4.9e-08
2.57457	-5.06e-08
2.58089	-4.96e-08
2.5872	-4.38e-08
2.59352	-3.5e-08
2.59983	-3.4e-08
2.60615	-3.35e-08
2.61246	-3.31e-08
2.61878	-3.21e-08
2.6251	-3.16e-08
2.63141	-3.39e-08
2.63773	-3.61e-08
2.64404	-3.77e-08
2.65036	-3.56e-08
2.65668	-3.01e-08
2.66299	-2.14e-08
2.66931	-1.99e-08
2.67562	-1.98e-08
2.68194	-1.97e-08
2.68825	-1.86e-08
2.69457	-1.97e-08
2.70089	-2.07e-08
2.7072	-2.29e-08
2.71352	-2.47e-08
2.71983	-2.42e-08
2.72615	-1.97e-08
2.73247	-1.16e-08
2.73878	-9.69e-09
2.7451	-9.09e-09
2.75141	-8.49e-09
2.75773	-7.91e-09
2.76404	-7.67e-09
2.77036	-9.87e-09
2.77668	-1.21e-08
2.78299	-1.4e-08
2.78931	-1.36e-08
2.79562	-9.76e-09
2.80194	-1.62e-09
2.80826	5.88e-10
2.81457	1.09e-09
2.82089	1.6e-09
2.8272	2.29e-09
2.83352	1.22e-09
2.83984	1.54e-10
2.84615	-2.06e-09
2.85247	-5.12e-09
2.85878	-4.81e-09
2.8651	-1.14e-09
2.87141	6.74e-09
2.87773	1.02e-08
2.88405	1.13e-08
2.89036	1.24e-08
2.89668	1.38e-08
2.90299	1.32e-08
2.90931	1.26e-08
2.91563	1.07e-08
2.92194	7.16e-09
2.92826	7.45e-09
2.93457	1.08e-08
2.94089	1.75e-08
2.9472	2.03e-08
2.95352	2.13e-08
2.95984	2.24e-08
2.96615	2.38e-08
2.97247	2.36e-08
2.97878	2.34e-08
2.9851	2.21e-08
2.99142	1.82e-08
2.99773	1.66e-08
3.00405	1.82e-08
3.01036	2.47e-08
3.01668	3.24e-08
3.02299	3.25e-08
3.02931	3.25e-08
3.03563	3.35e-08
3.04194	3.38e-08
3.04826	3.33e-08
3.05457	3.27e-08
3.06089	2.88e-08
3.06721	2.88e-08
3.07352	3.15e-08
3.07984	3.83e-08
3.08615	4.64e-08
3.09247	4.63e-08
3.09878	4.61e-08
3.1051	4.57e-08
3.11142	4.5e-08
3.11773	4.44e-08
3.12405	4.28e-08
3.13036	3.83e-08
3.13668	3.75e-08
3.143	3.89e-08
3.14931	4.4e-08
3.15563	4.76e-08
3.16194	4.91e-08
3.16826	4.97e-08
3.17457	5.02e-08
3.18089	5.03e-08
3.18721	4.99e-08
3.19352	4.96e-08
3.19984	4.52e-08
3.20615	4.31e-08
3.21247	4.38e-08
3.21879	4.88e-08
3.2251	5.63e-08
3.23142	5.66e-08
3.23773	5.68e-08
3.24405	5.69e-08
3.25036	5.64e-08
3.25668	5.59e-08
3.263	5.42e-08
3.26931	4.91e-08
3.27563	4.81e-08
3.28194	4.97e-08
3.28826	5.47e-08
3.29458	5.84e-08
3.30089	6.03e-08
3.30721	6.09e-08
3.31352	6.15e-08
3.31984	6.14e-08
3.32615	6.13e-08
3.33247	6.06e-08
3.33879	5.55e-08
3.3451	5.3e-08
3.35142	5.29e-08
3.35773	5.65e-08
3.36405	6.42e-08
3.37037	6.4e-08
3.37668	6.39e-08
3.383	6.32e-08
3.38931	6.29e-08
3.39563	6.26e-08
3.40194	6.2e-08
3.40826	5.7e-08
3.41458	5.47e-08
3.42089	5.42e-08
3.42721	5.76e-08
3.43352	6.48e-08
3.43984	6.5e-08
3.44616	6.48e-08
3.45247	6.47e-08
3.45879	6.5e-08
3.4651	6.51e-08
3.47142	6.22e-08
3.47773	5.93e-08
3.48405	5.52e-08
3.49037	5.46e-08
3.49668	5.73e-08
3.503	6.45e-08
3.50931	6.66e-08
3.51563	6.62e-08
3.52195	6.58e-08
3.52826	6.49e-08
3.53458	6.43e-08
3.54089	6.36e-08
3.54721	5.9e-08
3.55353	5.59e-08
3.55984	5.55e-08
3.56616	5.81e-08
3.57247	6.57e-08
3.57879	6.87e-08
3.5851	6.87e-08
3.59142	6.87e-08
3.59774	6.85e-08
3.60405	6.77e-08
3.61037	6.68e-08
3.61668	6.48e-08
3.623	6.11e-08
3.62932	6.02e-08
3.63563	6.19e-08
3.64195	6.83e-08
3.64826	7.1e-08
3.65458	7.13e-08
3.66089	7.16e-08
3.66721	7.17e-08
3.67353	7.15e-08
3.67984	7.12e-08
3.68616	6.89e-08
3.69247	6.39e-08
3.69879	6.24e-08
3.70511	6.38e-08
3.71142	6.96e-08
3.71774	7.26e-08
3.72405	7.38e-08
3.73037	7.37e-08
3.73668	7.37e-08
3.743	7.37e-08
3.74932	7.37e-08
3.75563	6.86e-08
3.76195	6.36e-08
3.76826	6.26e-08
3.77458	6.4e-08
3.7809	6.96e-08
3.78721	7.25e-08
3.79353	7.37e-08
3.79984	7.35e-08
3.80616	7.33e-08
3.81247	7.33e-08
3.81879	7.27e-08
3.82511	6.84e-08
3.83142	6.34e-08
3.83774	6.16e-08
3.84405	6.28e-08
3.85037	6.81e-08
3.85669	7.08e-08
3.863	7.16e-08
3.86932	7.2e-08
3.87563	7.24e-08
3.88195	7.22e-08
3.88826	7.2e-08
3.89458	7.05e-08
3.9009	6.44e-08
3.90721	6.15e-08
3.91353	6.2e-08
3.91984	6.59e-08
3.92616	7.26e-08
3.93248	7.26e-08
3.93879	7.25e-08
3.94511	7.2e-08
3.95142	7.13e-08
3.95774	7.06e-08
3.96405	6.91e-08
3.97037	6.3e-08
3.97669	6e-08
3.983	6e-08
3.98932	6.32e-08
3.99563	7.01e-08
4.00195	6.98e-08
4.00827	6.95e-08
4.01458	6.83e-08
4.0209	6.79e-08
4.02721	6.62e-08
4.03353	6.46e-08
4.03984	5.82e-08
4.04616	5.55e-08
4.05248	5.54e-08
4.05879	5.81e-08
4.06511	6.14e-08
4.07142	6.29e-08
4.07774	6.23e-08
4.08406	6.18e-08
4.09037	6.1e-08
4.09669	6.02e-08
4.103	5.85e-08
4.10932	5.21e-08
4.11563	4.83e-08
4.12195	4.77e-08
4.12827	4.96e-08
4.13458	5.59e-08
4.1409	5.6e-08
4.14721	5.56e-08
4.15353	5.53e-08
4.15985	5.46e-08
4.16616	5.29e-08
4.17248	5.13e-08
4.17879	4.45e-08
4.18511	4.03e-08
4.19142	3.91e-08
4.19774	4.13e-08
4.20406	4.71e-08
4.21037	4.76e-08
4.21669	4.75e-08
4.223	4.75e-08
4.22932	4.64e-08
4.23564	4.59e-08
4.24195	4.37e-08
4.24827	3.8e-08
4.25458	3.29e-08
4.2609	3.08e-08
4.26721	3.22e-08
4.27353	3.78e-08
4.27985	3.77e-08
4.28616	3.75e-08
4.29248	3.61e-08
4.29879	3.42e-08
4.30511	3.34e-08
4.31143	3.27e-08
4.31774	2.72e-08
4.32406	2.23e-08
4.33037	2.04e-08
4.33669	2.12e-08
4.34301	2.63e-08
4.34932	2.68e-08
4.35564	2.67e-08
4.36195	2.67e-08
4.36827	2.54e-08
4.37458	2.51e-08
4.3809	2.48e-08
4.38722	1.91e-08
4.39353	1.28e-08
4.39985	9.85e-09
4.40616	1.02e-08
4.41248	1.53e-08
4.4188	1.6e-08
4.42511	1.61e-08
4.43143	1.54e-08
4.43774	1.47e-08
4.44406	1.43e-08
4.45037	1.24e-08
4.45669	6.91e-09
4.46301	9.59e-10
4.46932	-1.9e-09
4.47564	-1.72e-09
4.48195	2.73e-09
4.48827	5.17e-09
4.49459	5.7e-09
4.5009	5.13e-09
4.50722	4.57e-09
4.51353	3.91e-09
4.51985	2.31e-09
4.52616	-3.3e-09
4.53248	-9.95e-09
4.5388	-1.31e-08
4.54511	-1.27e-08
4.55143	-7.94e-09
4.55774	-5.24e-09
4.56406	-4.31e-09
4.57038	-4.49e-09
4.57669	-4.68e-09
4.58301	-5.66e-09
4.58932	-7.01e-09
4.59564	-1.17e-08
4.60195	-1.79e-08
4.60827	-2.1e-08
4.61459	-2.2e-08
4.6209	-1.86e-08
4.62722	-1.51e-08
4.63353	-1.35e-08
4.63985	-1.36e-08
4.64617	-1.38e-08
4.65248	-1.56e-08
4.6588	-1.79e-08
4.66511	-2.3e-08
4.67143	-2.9e-08
4.67774	-3.2e-08
4.68406	-3.34e-08
4.69038	-3.03e-08
4.69669	-2.72e-08
4.70301	-2.58e-08
4.70932	-2.64e-08
4.71564	-2.69e-08
4.72196	-2.71e-08
4.72827	-2.84e-08
4.73459	-2.98e-08
4.7409	-3.6e-08
4.74722	-3.9e-08
4.75353	-3.92e-08
4.75985	-3.61e-08
4.76617	-3.3e-08
4.77248	-3.17e-08
4.7788	-3.22e-08
4.78511	-3.27e-08
4.79143	-3.34e-08
4.79775	-3.46e-08
4.80406	-3.58e-08
4.81038	-4.19e-08
4.81669	-4.65e-08
4.82301	-4.92e-08
4.82932	-4.73e-08
4.83564	-4.04e-08
4.84196	-4.02e-08
4.84827	-4.06e-08
4.85459	-4.09e-08
4.8609	-4.11e-08
4.86722	-4.23e-08
4.87354	-4.34e-08
4.87985	-4.97e-08
4.88617	-5.41e-08
4.89248	-5.52e-08
4.8988	-5.3e-08
4.90511	-4.64e-08
4.91143	-4.55e-08
4.91775	-4.53e-08
4.92406	-4.56e-08
4.93038	-4.6e-08
4.93669	-4.75e-08
4.94301	-4.91e-08
4.94933	-5.52e-08
4.95564	-5.88e-08
4.96196	-5.98e-08
4.96827	-5.83e-08
4.97459	-5.18e-08
4.9809	-5.11e-08
4.98722	-5.09e-08
4.99354	-5.14e-08
4.99985	-5.2e-08
5.00617	-5.21e-08
5.01248	-5.21e-08
5.0188	-5.75e-08
5.02512	-6.24e-08
5.03143	-6.4e-08
5.03775	-6.24e-08
5.04406	-5.66e-08
5.05038	-5.55e-08
5.05669	-5.5e-08
5.06301	-5.53e-08
5.06933	-5.55e-08
5.07564	-5.67e-08
5.08196	-5.8e-08
5.08827	-6.06e-08
5.09459	-6.51e-08
5.10091	-6.66e-08
5.10722	-6.49e-08
5.11354	-5.91e-08
5.11985	-5.71e-08
5.12617	-5.69e-08
5.13249	-5.73e-08
5.1388	-5.77e-08
5.14512	-5.8e-08
5.15143	-5.84e-08
5.15775	-6.01e-08
5.16406	-6.56e-08
5.17038	-6.7e-08
5.1767	-6.48e-08
5.18301	-5.85e-08
5.18933	-5.54e-08
5.19564	-5.42e-08
5.20196	-5.43e-08
5.20828	-5.43e-08
5.21459	-5.48e-08
5.22091	-5.53e-08
5.22722	-5.71e-08
5.23354	-6.31e-08
5.23985	-6.51e-08
5.24617	-6.45e-08
5.25249	-5.98e-08
5.2588	-5.62e-08
5.26512	-5.45e-08
5.27143	-5.4e-08
5.27775	-5.35e-08
5.28407	-5.42e-08
5.29038	-5.48e-08
5.2967	-5.66e-08
5.30301	-6.29e-08
5.30933	-6.52e-08
5.31564	-6.42e-08
5.32196	-5.91e-08
5.32828	-5.12e-08
5.33459	-5.12e-08
5.34091	-5.13e-08
5.34722	-5.14e-08
5.35354	-5.15e-08
5.35986	-5.17e-08
5.36617	-5.27e-08
5.37249	-5.83e-08
5.3788	-6.07e-08
5.38512	-6e-08
5.39143	-5.52e-08
5.39775	-4.79e-08
5.40407	-4.79e-08
5.41038	-4.81e-08
5.4167	-4.84e-08
5.42301	-4.84e-08
5.42933	-4.85e-08
5.43565	-4.93e-08
5.44196	-5.43e-08
5.44828	-5.57e-08
5.45459	-5.5e-08
5.46091	-5.16e-08
5.46722	-4.41e-08
5.47354	-4.25e-08
5.47986	-4.24e-08
5.48617	-4.23e-08
5.49249	-4.21e-08
5.4988	-4.22e-08
5.50512	-4.23e-08
5.51144	-4.75e-08
5.51775	-5.07e-08
5.52407	-5.09e-08
5.53038	-4.74e-08
5.5367	-3.94e-08
5.54301	-3.69e-08
5.54933	-3.65e-08
5.55565	-3.61e-08
5.56196	-3.58e-08
5.56828	-3.57e-08
5.57459	-3.82e-08
5.58091	-4.06e-08
5.58723	-4.33e-08
5.59354	-4.4e-08
5.59986	-4.13e-08
5.60617	-3.38e-08
5.61249	-3.09e-08
5.6188	-3.02e-08
5.62512	-2.96e-08
5.63144	-2.87e-08
5.63775	-2.89e-08
5.64407	-2.91e-08
5.65038	-3.06e-08
5.6567	-3.35e-08
5.66302	-3.36e-08
5.66933	-3.05e-08
5.67565	-2.4e-08
5.68196	-2.14e-08
5.68828	-2.05e-08
5.69459	-1.95e-08
5.70091	-1.93e-08
5.70723	-1.98e-08
5.71354	-2.03e-08
5.71986	-2.18e-08
5.72617	-2.56e-08
5.73249	-2.67e-08
5.73881	-2.51e-08
5.74512	-1.92e-08
5.75144	-1.6e-08
5.75775	-1.45e-08
5.76407	-1.29e-08
5.77038	-1.23e-08
5.7767	-1.22e-08
5.78302	-1.29e-08
5.78933	-1.37e-08
5.79565	-1.69e-08
5.80196	-1.71e-08
5.80828	-1.48e-08
5.8146	-7.98e-09
5.82091	-3.98e-09
5.82723	-2.03e-09
5.83354	-1.18e-09
5.83986	-3.24e-10
5.84617	-1.02e-09
5.85249	-1.71e-09
5.85881	-3.41e-09
5.86512	-7.75e-09
5.87144	-8.74e-09
5.87775	-6.39e-09
5.88407	1.38e-10
5.89039	2.81e-09
5.8967	3.17e-09
5.90302	3.53e-09
5.90933	3.55e-09
5.91565	4.36e-09
5.92197	4.51e-09
5.92828	2.65e-09
5.9346	7.87e-10
5.94091	-1.05e-09
5.94723	-5.73e-10
5.95354	4.51e-09
5.95986	1.24e-08
5.96618	1.3e-08
5.97249	1.37e-08
5.97881	1.38e-08
5.98512	1.42e-08
5.99144	1.42e-08
5.99776	1.2e-08
6.00407	9.7e-09
6.01039	8.12e-09
6.0167	9.61e-09
6.02302	1.5e-08
6.02933	2.34e-08
6.03565	2.48e-08
6.04197	2.52e-08
6.04828	2.56e-08
6.0546	2.59e-08
6.06091	2.58e-08
6.06723	2.57e-08
6.07355	2.05e-08
6.07986	1.83e-08
6.08618	1.9e-08
6.09249	2.39e-08
6.09881	3.22e-08
6.10512	3.38e-08
6.11144	3.42e-08
6.11776	3.47e-08
6.12407	3.51e-08
6.13039	3.41e-08
6.1367	3.31e-08
6.14302	3.08e-08
6.14934	2.89e-08
6.15565	2.97e-08
6.16197	3.39e-08
6.16828	4.16e-08
6.1746	4.34e-08
6.18091	4.43e-08
6.18723	4.51e-08
6.19355	4.53e-08
6.19986	4.52e-08
6.20618	4.5e-08
6.21249	3.97e-08
6.21881	3.69e-08
6.22513	3.71e-08
6.23144	4.1e-08
6.23776	4.92e-08
6.24407	5.18e-08
6.25039	5.22e-08
6.2567	5.23e-08
6.26302	5.22e-08
6.26934	5.21e-08
6.27565	5.18e-08
6.28197	4.76e-08
6.28828	4.44e-08
6.2946	4.41e-08
6.30092	4.76e-08
6.30723	5.53e-08
6.31355	5.8e-08
6.31986	5.81e-08
6.32618	5.81e-08
6.33249	5.81e-08
6.33881	5.72e-08
6.34513	5.63e-08
6.35144	5.41e-08
6.35776	5.02e-08
6.36407	4.93e-08
6.37039	5.16e-08
6.37671	5.82e-08
6.38302	6.43e-08
6.38934	6.43e-08
6.39565	6.43e-08
6.40197	6.43e-08
6.40828	6.37e-08
6.4146	6.31e-08
6.42092	6.11e-08
6.42723	5.67e-08
6.43355	5.57e-08
6.43986	5.75e-08
6.44618	6.44e-08
6.4525	6.83e-08
6.45881	7e-08
6.46513	7.06e-08
6.47144	7.12e-08
6.47776	7.01e-08
6.48407	6.91e-08
6.49039	6.67e-08
6.49671	6.24e-08
6.50302	6.12e-08
6.50934	6.39e-08
6.51565	7.07e-08
6.52197	7.38e-08
6.52829	7.53e-08
6.5346	7.54e-08
6.54092	7.55e-08
6.54723	7.51e-08
6.55355	7.48e-08
6.55986	7.34e-08
6.56618	6.86e-08
6.5725	6.74e-08
6.57881	6.81e-08
6.58513	7.25e-08
6.59144	7.89e-08
6.59776	7.87e-08
6.60408	7.85e-08
6.61039	7.79e-08
6.61671	7.77e-08
6.62302	7.75e-08
6.62934	7.65e-08
6.63566	7.16e-08
6.64197	6.98e-08
6.64829	7.08e-08
6.6546	7.62e-08
6.66092	7.97e-08
6.66723	8.12e-08
6.67355	8.15e-08
6.67987	8.17e-08
6.68618	8.14e-08
6.6925	8.1e-08
6.69881	7.9e-08
6.70513	7.4e-08
6.71145	7.27e-08
6.71776	7.41e-08
6.72408	7.81e-08
6.73039	8.6e-08
6.73671	8.63e-08
6.74302	8.65e-08
6.74934	8.66e-08
6.75566	8.62e-08
6.76197	8.58e-08
6.76829	8.48e-08
6.7746	8.02e-08
6.78092	7.84e-08
6.78724	7.88e-08
6.79355	8.26e-08
6.79987	8.62e-08
6.80618	8.8e-08
6.8125	8.81e-08
6.81881	8.82e-08
6.82513	8.82e-08
6.83145	8.82e-08
6.83776	8.79e-08
6.84408	8.32e-08
6.85039	8.05e-08
6.85671	8.07e-08
6.86303	8.43e-08
6.86934	9.23e-08
6.87566	9.4e-08
6.88197	9.4e-08
6.88829	9.4e-08
6.8946	9.4e-08
6.90092	9.34e-08
6.90724	8.98e-08
6.91355	8.42e-08
6.91987	8.11e-08
6.92618	8.07e-08
6.9325	8.36e-08
6.93882	9.06e-08
6.94513	9.17e-08
6.95145	9.22e-08
6.95776	9.2e-08
6.96408	9.19e-08
6.97039	9.1e-08
6.97671	9.01e-08
6.98303	8.47e-08
6.98934	8.2e-08
6.99566	8.18e-08
7.00197	8.37e-08
7.00829	9.1e-08
7.01461	9.2e-08
7.02092	9.25e-08
7.02724	9.29e-08
7.03355	9.32e-08
7.03987	9.25e-08
7.04618	9.18e-08
7.0525	8.97e-08
7.05882	8.5e-08
7.06513	8.37e-08
7.07145	8.45e-08
7.07776	8.98e-08
7.08408	9.1e-08
7.0904	9.16e-08
7.09671	9.18e-08
7.10303	9.19e-08
7.10934	9.2e-08
7.11566	8.95e-08
7.12197	8.7e-08
7.12829	8.28e-08
7.13461	8.18e-08
7.14092	8.32e-08
7.14724	8.93e-08
7.15355	9.25e-08
7.15987	9.37e-08
7.16619	9.37e-08
7.1725	9.36e-08
7.17882	9.35e-08
7.18513	9.34e-08
7.19145	8.89e-08
7.19776	8.41e-08
7.20408	8.21e-08
7.2104	8.31e-08
7.21671	8.87e-08
7.22303	9e-08
7.22934	9.06e-08
7.23566	9.03e-08
7.24198	9e-08
7.24829	8.98e-08
7.25461	8.96e-08
7.26092	8.53e-08
7.26724	8.1e-08
7.27355	7.93e-08
7.27987	7.98e-08
7.28619	8.47e-08
7.2925	8.7e-08
7.29882	8.75e-08
7.30513	8.67e-08
7.31145	8.59e-08
7.31777	8.53e-08
7.32408	8.37e-08
7.3304	8.21e-08
7.33671	7.65e-08
7.34303	7.45e-08
7.34934	7.47e-08
7.35566	7.9e-08
7.36198	8.18e-08
7.36829	8.28e-08
7.37461	8.2e-08
7.38092	8.12e-08
7.38724	8.06e-08
7.39356	8.06e-08
7.39987	7.7e-08
7.40619	7.11e-08
7.4125	6.78e-08
7.41882	6.71e-08
7.42514	7.08e-08
7.43145	7.82e-08
7.43777	7.79e-08
7.44408	7.75e-08
7.4504	7.67e-08
7.45671	7.66e-08
7.46303	7.53e-08
7.46935	7.4e-08
7.47566	6.7e-08
7.48198	6.35e-08
7.48829	6.31e-08
7.49461	6.59e-08
7.50093	6.87e-08
7.50724	6.99e-08
7.51356	6.92e-08
7.51987	6.85e-08
7.52619	6.76e-08
7.5325	6.6e-08
7.53882	6.43e-08
7.54514	5.77e-08
7.55145	5.38e-08
7.55777	5.25e-08
7.56408	5.51e-08
7.5704	6.24e-08
7.57672	6.23e-08
7.58303	6.21e-08
7.58935	6.11e-08
7.59566	6.05e-08
7.60198	5.9e-08
7.60829	5.75e-08
7.61461	5.12e-08
7.62093	4.66e-08
7.62724	4.48e-08
7.63356	4.65e-08
7.63987	5.25e-08
7.64619	5.23e-08
7.65251	5.21e-08
7.65882	5.08e-08
7.66514	4.94e-08
7.67145	4.83e-08
7.67777	4.72e-08
7.68408	4.13e-08
7.6904	3.73e-08
7.69672	3.62e-08
7.70303	3.78e-08
7.70935	4.39e-08
7.71566	4.36e-08
7.72198	4.33e-08
7.7283	4.2e-08
7.73461	4.08e-08
7.74093	3.96e-08
7.74724	3.84e-08
7.75356	3.26e-08
7.75987	2.8e-08
7.76619	2.6e-08
7.77251	2.69e-08
7.77882	3.25e-08
7.78514	3.37e-08
7.79145	3.42e-08
7.79777	3.37e-08
7.80409	3.33e-08
7.8104	3.28e-08
7.81672	3.02e-08
7.82303	2.39e-08
7.82935	1.88e-08
7.83566	1.65e-08
7.84198	1.63e-08
7.8483	2.12e-08
7.85461	2.24e-08
7.86093	2.29e-08
7.86724	2.24e-08
7.87356	2.19e-08
7.87988	2.14e-08
7.88619	2.09e-08
7.89251	1.5e-08
7.89882	7.82e-09
7.90514	4.97e-09
7.91145	6.21e-09
7.91777	1.09e-08
7.92409	1.15e-08
7.9304	1.13e-08
7.93672	1.11e-08
7.94303	9.06e-09
7.94935	8.29e-09
7.95567	6.83e-09
7.96198	2.7e-09
7.9683	-3.11e-09
7.97461	-6.38e-09
7.98093	-7.13e-09
7.98724	-3.61e-09
7.99356	-1.15e-09
7.99988	-4.84e-10
8.00619	-8.8e-10
8.01251	-1.28e-09
8.01882	-1.74e-09
8.02514	-2.97e-09
8.03146	-8.72e-09
8.03777	-1.6e-08
8.04409	-1.87e-08
8.0504	-1.89e-08
8.05672	-1.57e-08
8.06303	-1.25e-08
8.06935	-1.12e-08
8.07567	-1.19e-08
8.08198	-1.25e-08
8.0883	-1.35e-08
8.09461	-1.35e-08
8.10093	-1.73e-08
8.10725	-2.38e-08
8.11356	-2.65e-08
8.11988	-2.72e-08
8.12619	-2.46e-08
8.13251	-2.19e-08
8.13882	-2.09e-08
8.14514	-2.15e-08
8.15146	-2.2e-08
8.15777	-2.23e-08
8.16409	-2.26e-08
8.1704	-2.37e-08
8.17672	-2.92e-08
8.18304	-3.28e-08
8.18935	-3.4e-08
8.19567	-3.12e-08
8.20198	-2.85e-08
8.2083	-2.76e-08
8.21462	-2.84e-08
8.22093	-2.93e-08
8.22725	-3.01e-08
8.23356	-3.01e-08
8.23988	-3.39e-08
8.24619	-3.99e-08
8.25251	-4.35e-08
8.25883	-4.45e-08
8.26514	-4.15e-08
8.27146	-3.45e-08
8.27777	-3.67e-08
8.28409	-3.9e-08
8.29041	-4.4e-08
8.29672	-4.46e-08
8.30304	-4.38e-08
8.30935	-4.41e-08
8.31567	-4.45e-08
8.32198	-4.94e-08
8.3283	-5.03e-08
8.33462	-4.81e-08
8.34093	-4.19e-08
8.34725	-4.16e-08
8.35356	-4.19e-08
8.35988	-4.23e-08
8.3662	-4.36e-08
8.37251	-4.38e-08
8.37883	-4.39e-08
8.38514	-4.85e-08
8.39146	-5.29e-08
8.39777	-5.47e-08
8.40409	-5.28e-08
8.41041	-4.6e-08
8.41672	-4.55e-08
8.42304	-4.55e-08
8.42935	-4.6e-08
8.43567	-4.65e-08
8.44199	-4.65e-08
8.4483	-4.66e-08
8.45462	-5.16e-08
8.46093	-5.69e-08
8.46725	-5.87e-08
8.47356	-5.67e-08
8.47988	-4.98e-08
8.4862	-4.86e-08
8.49251	-4.81e-08
8.49883	-4.83e-08
8.50514	-4.84e-08
8.51146	-4.95e-08
8.51778	-5.07e-08
8.52409	-5.31e-08
8.53041	-5.77e-08
8.53672	-5.91e-08
8.54304	-5.82e-08
8.54935	-5.29e-08
8.55567	-5.01e-08
8.56199	-4.92e-08
8.5683	-4.9e-08
8.57462	-4.88e-08
8.58093	-5e-08
8.58725	-5.12e-08
8.59357	-5.36e-08
8.59988	-5.92e-08
8.6062	-6.04e-08
8.61251	-5.84e-08
8.61883	-5.24e-08
8.62514	-4.53e-08
8.63146	-4.54e-08
8.63778	-4.55e-08
8.64409	-4.58e-08
8.65041	-4.69e-08
8.65672	-4.79e-08
8.66304	-5.01e-08
8.66936	-5.58e-08
8.67567	-5.78e-08
8.68199	-5.58e-08
8.6883	-4.99e-08
8.69462	-4.24e-08
8.70093	-4.23e-08
8.70725	-4.22e-08
8.71357	-4.22e-08
8.71988	-4.22e-08
8.7262	-4.22e-08
8.73251	-4.61e-08
8.73883	-5.12e-08
8.74515	-5.27e-08
8.75146	-5.15e-08
8.75778	-4.61e-08
8.76409	-3.81e-08
8.77041	-3.83e-08
8.77672	-3.84e-08
8.78304	-3.91e-08
8.78936	-3.93e-08
8.79567	-4.03e-08
8.80199	-4.12e-08
8.8083	-4.63e-08
8.81462	-4.75e-08
8.82094	-4.6e-08
8.82725	-4.15e-08
8.83357	-3.39e-08
8.83988	-3.33e-08
8.8462	-3.3e-08
8.85251	-3.27e-08
8.85883	-3.29e-08
8.86515	-3.31e-08
8.87146	-3.39e-08
8.87778	-3.88e-08
8.88409	-4.02e-08
8.89041	-4.02e-08
8.89673	-3.68e-08
8.90304	-2.83e-08
8.90936	-2.62e-08
8.91567	-2.56e-08
8.92199	-2.5e-08
8.92831	-2.46e-08
8.93462	-2.45e-08
8.94094	-2.7e-08
8.94725	-2.94e-08
8.95357	-3.17e-08
8.95988	-3.09e-08
8.9662	-2.68e-08
8.97252	-1.92e-08
8.97883	-1.75e-08
8.98515	-1.71e-08
8.99146	-1.68e-08
8.99778	-1.69e-08
9.0041	-1.69e-08
9.01041	-1.74e-08
9.01673	-2.19e-08
9.02304	-2.42e-08
9.02936	-2.41e-08
9.03567	-2.09e-08
9.04199	-1.33e-08
9.04831	-1.26e-08
9.05462	-1.23e-08
9.06094	-1.2e-08
9.06725	-1.15e-08
9.07357	-1.23e-08
9.07989	-1.31e-08
9.0862	-1.54e-08
9.09252	-1.85e-08
9.09883	-1.85e-08
9.10515	-1.63e-08
9.11146	-9.33e-09
9.11778	-6.27e-09
9.1241	-4.95e-09
9.13041	-3.63e-09
9.13673	-3.03e-09
9.14304	-4.45e-09
9.14936	-5.87e-09
9.15568	-8.96e-09
9.16199	-1.23e-08
9.16831	-1.23e-08
9.17462	-9.68e-09
9.18094	-2.99e-09
9.18725	-1.62e-11
9.19357	1.12e-09
9.19989	2.26e-09
9.2062	3.22e-09
9.21252	2.16e-09
9.21883	1.1e-09
9.22515	-1.4e-09
9.23147	-6.52e-09
9.23778	-7.06e-09
9.2441	-4.71e-09
9.25041	8.28e-10
9.25673	3.43e-09
9.26304	4.24e-09
9.26936	4.53e-09
9.27568	4.81e-09
9.28199	5.13e-09
9.28831	4.68e-09
9.29462	4.23e-09
9.30094	6.78e-10
9.30726	-2.33e-10
9.31357	1.35e-09
9.31989	6.53e-09
9.3262	1e-08
9.33252	1.18e-08
9.33883	1.35e-08
9.34515	1.36e-08
9.35147	1.4e-08
9.35778	1.39e-08
9.3641	1.37e-08
9.37041	8.98e-09
9.37673	7.3e-09
9.38305	8.85e-09
9.38936	1.46e-08
9.39568	2.33e-08
9.40199	2.43e-08
9.40831	2.47e-08
9.41462	2.51e-08
9.42094	2.52e-08
9.42726	2.47e-08
9.43357	2.43e-08
9.43989	1.95e-08
9.4462	1.73e-08
9.45252	1.84e-08
9.45884	2.38e-08
9.46515	3.18e-08
9.47147	3.24e-08
9.47778	3.26e-08
9.4841	3.28e-08
9.49041	3.32e-08
9.49673	3.29e-08
9.50305	3.27e-08
9.50936	2.74e-08
9.51568	2.56e-08
9.52199	2.62e-08
9.52831	3.05e-08
9.53463	3.85e-08
9.54094	3.89e-08
9.54726	3.89e-08
9.55357	3.9e-08
9.55989	3.87e-08
9.5662	3.85e-08
9.57252	3.79e-08
9.57884	3.27e-08
9.58515	2.99e-08
9.59147	2.96e-08
9.59778	3.31e-08
9.6041	4.09e-08
9.61042	4.15e-08
9.61673	4.17e-08
9.62305	4.2e-08
9.62936	4.16e-08
9.63568	4.13e-08
9.64199	4.01e-08
9.64831	3.43e-08
9.65463	3.1e-08
9.66094	3.03e-08
9.66726	3.21e-08
9.67357	3.88e-08
9.67989	4.15e-08
9.68621	4.21e-08
9.69252	4.27e-08
9.69884	4.32e-08
9.70515	4.34e-08
9.71147	4.14e-08
9.71779	3.94e-08
9.7241	3.62e-08
9.73042	3.55e-08
9.73673	3.83e-08
9.74305	4.51e-08
9.74936	4.6e-08
9.75568	4.64e-08
9.762	4.68e-08
9.76831	4.75e-08
9.77463	4.66e-08
9.78094	4.57e-08
9.78726	4.34e-08
9.79358	3.87e-08
9.79989	3.69e-08
9.80621	3.85e-08
9.81252	4.64e-08
9.81884	4.96e-08
9.82515	5.07e-08
9.83147	5.11e-08
9.83779	5.15e-08
9.8441	5.07e-08
9.85042	4.99e-08
9.85673	4.8e-08
9.86305	4.29e-08
9.86937	4.12e-08
9.87568	4.36e-08
9.882	5.11e-08
9.88831	5.4e-08
9.89463	5.46e-08
9.90094	5.39e-08
9.90726	5.32e-08
9.91358	5.31e-08
9.91989	5.3e-08
9.92621	4.85e-08
9.93252	4.47e-08
9.93884	4.4e-08
9.94516	4.59e-08
9.95147	5.22e-08
9.95779	5.55e-08
9.9641	5.69e-08
9.97042	5.74e-08
9.97673	5.79e-08
9.98305	5.77e-08
9.98937	5.75e-08
9.99568	5.63e-08
10.002	5.2e-08
10.0083	5.05e-08
10.0146	5.16e-08
10.0209	5.72e-08
10.0273	6.06e-08
10.0336	6.21e-08
10.0399	6.25e-08
10.0462	6.28e-08
10.0525	6.19e-08
10.0588	6.1e-08
10.0652	5.9e-08
10.0715	5.36e-08
10.0778	5.2e-08
10.0841	5.33e-08
10.0904	5.84e-08
10.0967	6.17e-08
10.1031	6.3e-08
10.1094	6.32e-08
10.1157	6.33e-08
10.122	6.3e-08
10.1283	6.28e-08
10.1346	6.2e-08
10.1409	5.63e-08
10.1473	5.4e-08
10.1536	5.48e-08
10.1599	6.02e-08
10.1662	6.82e-08
10.1725	6.8e-08
10.1788	6.78e-08
10.1852	6.74e-08
10.1915	6.75e-08
10.1978	6.74e-08
10.2041	6.72e-08
10.2104	6.25e-08
10.2167	6.03e-08
10.2231	5.95e-08
10.2294	6.21e-08
10.2357	6.88e-08
10.242	7.05e-08
10.2483	7.07e-08
10.2546	7.09e-08
10.2609	7.07e-08
10.2673	7.05e-08
10.2736	6.98e-08
10.2799	6.4e-08
10.2862	6.07e-08
10.2925	6.11e-08
10.2988	6.55e-08
10.3052	7.32e-08
10.3115	7.35e-08
10.3178	7.33e-08
10.3241	7.31e-08
10.3304	7.3e-08
10.3367	7.3e-08
10.3431	7.28e-08
10.3494	6.74e-08
10.3557	6.43e-08
10.362	6.43e-08
10.3683	6.74e-08
10.3746	7.48e-08
10.3809	7.68e-08
10.3873	7.7e-08
10.3936	7.72e-08
10.3999	7.75e-08
10.4062	7.67e-08
10.4125	7.6e-08
10.4188	7.38e-08
10.4252	7.13e-08
10.4315	7.04e-08
10.4378	7.29e-08
10.4441	8e-08
10.4504	8.21e-08
10.4567	8.23e-08
10.4631	8.23e-08
10.4694	8.24e-08
10.4757	8.15e-08
10.482	8.07e-08
10.4883	7.86e-08
10.4946	7.42e-08
10.5009	7.35e-08
10.5073	7.56e-08
10.5136	8.18e-08
10.5199	8.47e-08
10.5262	8.5e-08
10.5325	8.51e-08
10.5388	8.52e-08
10.5452	8.42e-08
10.5515	8.33e-08
10.5578	8.13e-08
10.5641	7.79e-08
10.5704	7.71e-08
10.5767	7.89e-08
10.5831	8.5e-08
10.5894	8.76e-08
10.5957	8.81e-08
10.602	8.81e-08
10.6083	8.81e-08
10.6146	8.71e-08
10.621	8.61e-08
10.6273	8.41e-08
10.6336	7.99e-08
10.6399	7.83e-08
10.6462	7.97e-08
10.6525	8.55e-08
10.6588	8.82e-08
10.6652	8.92e-08
10.6715	8.94e-08
10.6778	8.97e-08
10.6841	8.88e-08
10.6904	8.8e-08
10.6967	8.61e-08
10.7031	8.07e-08
10.7094	7.78e-08
10.7157	7.82e-08
10.722	8.38e-08
10.7283	8.65e-08
10.7346	8.72e-08
10.741	8.72e-08
10.7473	8.72e-08
10.7536	8.62e-08
10.7599	8.51e-08
10.7662	8.29e-08
10.7725	7.71e-08
10.7788	7.43e-08
10.7852	7.45e-08
10.7915	7.9e-08
10.7978	8.23e-08
10.8041	8.39e-08
10.8104	8.4e-08
10.8167	8.37e-08
10.8231	8.35e-08
10.8294	8.32e-08
10.8357	7.98e-08
10.842	7.42e-08
10.8483	7.08e-08
10.8546	7.03e-08
10.861	7.39e-08
10.8673	7.69e-08
10.8736	7.81e-08
10.8799	7.79e-08
10.8862	7.77e-08
10.8925	7.73e-08
10.8988	7.62e-08
10.9052	7.51e-08
10.9115	6.92e-08
10.9178	6.54e-08
10.9241	6.49e-08
10.9304	6.75e-08
10.9367	7.43e-08
10.9431	7.38e-08
10.9494	7.33e-08
10.9557	7.23e-08
10.962	7.16e-08
10.9683	7.01e-08
10.9746	6.87e-08
10.981	6.17e-08
10.9873	5.86e-08
10.9936	5.87e-08
10.9999	6.16e-08
11.0062	6.85e-08
11.0125	6.89e-08
11.0188	6.88e-08
11.0252	6.88e-08
11.0315	6.83e-08
11.0378	6.66e-08
11.0441	6.49e-08
11.0504	5.86e-08
11.0567	5.57e-08
11.0631	5.55e-08
11.0694	5.75e-08
11.0757	6.33e-08
11.082	6.24e-08
11.0883	6.16e-08
11.0946	5.96e-08
11.101	5.86e-08
11.1073	5.77e-08
11.1136	5.69e-08
11.1199	5.15e-08
11.1262	4.73e-08
11.1325	4.55e-08
11.1388	4.71e-08
11.1452	5.34e-08
11.1515	5.37e-08
11.1578	5.33e-08
11.1641	5.29e-08
11.1704	5.18e-08
11.1767	5.1e-08
11.1831	5.02e-08
11.1894	4.39e-08
11.1957	3.9e-08
11.202	3.75e-08
11.2083	3.94e-08
11.2146	4.56e-08
11.221	4.62e-08
11.2273	4.61e-08
11.2336	4.6e-08
11.2399	4.45e-08
11.2462	4.35e-08
11.2525	4.26e-08
11.2589	3.69e-08
11.2652	3.12e-08
11.2715	2.92e-08
11.2778	3.11e-08
11.2841	3.76e-08
11.2904	4.05e-08
11.2967	4.02e-08
11.3031	3.99e-08
11.3094	3.93e-08
11.3157	3.92e-08
11.322	3.8e-08
11.3283	3.3e-08
11.3346	2.78e-08
11.341	2.58e-08
11.3473	2.43e-08
11.3536	2.65e-08
11.3599	2.93e-08
11.3662	3.04e-08
11.3725	3.08e-08
11.3789	3.11e-08
11.3852	3.03e-08
11.3915	2.94e-08
11.3978	2.72e-08
11.4041	2.1e-08
11.4104	1.89e-08
11.4167	1.94e-08
11.4231	2.38e-08
11.4294	2.63e-08
11.4357	2.69e-08
11.442	2.61e-08
11.4483	2.53e-08
11.4546	2.5e-08
11.461	2.46e-08
11.4673	2.08e-08
11.4736	1.55e-08
11.4799	1.33e-08
11.4862	1.31e-08
11.4925	1.63e-08
11.4989	1.95e-08
11.5052	2.08e-08
11.5115	1.87e-08
11.5178	1.66e-08
11.5241	1.59e-08
11.5304	1.76e-08
11.5367	1.68e-08
11.5431	1.6e-08
11.5494	1.3e-08
11.5557	1.29e-08
11.562	1.67e-08
11.5683	2e-08
11.5746	2.15e-08
11.581	2.15e-08
11.5873	2.16e-08
11.5936	2.13e-08
11.5999	2.1e-08
11.6062	1.99e-08
11.6125	1.39e-08
11.6189	1.06e-08
11.6252	9.73e-09
11.6315	1.32e-08
11.6378	2.09e-08
11.6441	2.15e-08
11.6504	2.17e-08
11.6567	2.18e-08
11.6631	2.11e-08
11.6694	2.05e-08
11.6757	1.91e-08
11.682	1.33e-08
11.6883	1.01e-08
11.6946	1.01e-08
11.701	1.4e-08
11.7073	2.19e-08
11.7136	2.35e-08
11.7199	2.36e-08
11.7262	2.36e-08
11.7325	2.36e-08
11.7389	2.36e-08
11.7452	2.33e-08
11.7515	1.8e-08
11.7578	1.6e-08
11.7641	1.56e-08
11.7704	1.77e-08
11.7767	2.45e-08
11.7831	2.49e-08
11.7894	2.47e-08
11.7957	2.46e-08
11.802	2.44e-08
11.8083	2.39e-08
11.8146	2.33e-08
11.821	2.15e-08
11.8273	1.73e-08
11.8336	1.66e-08
11.8399	1.85e-08
11.8462	2.52e-08
11.8525	2.82e-08
11.8589	2.91e-08
11.8652	3e-08
11.8715	3.01e-08
11.8778	3.01e-08
11.8841	3.01e-08
11.8904	2.54e-08
11.8967	2.18e-08
11.9031	2.14e-08
11.9094	2.4e-08
11.9157	3.13e-08
11.922	3.47e-08
11.9283	3.51e-08
11.9346	3.54e-08
11.941	3.58e-08
11.9473	3.54e-08
11.9536	3.5e-08
11.9599	3.31e-08
11.9662	2.92e-08
11.9725	2.83e-08
11.9789	2.99e-08
11.9852	3.62e-08
11.9915	3.92e-08
11.9978	4.02e-08
12.0041	4.05e-08
12.0104	4.08e-08
12.0168	4.09e-08
12.0231	4.01e-08
12.0294	3.94e-08
12.0357	3.47e-08
12.042	3.24e-08
12.0483	3.31e-08
12.0546	3.9e-08
12.061	4.7e-08
12.0673	4.75e-08
12.0736	4.77e-08
12.0799	4.79e-08
12.0862	4.71e-08
12.0925	4.63e-08
12.0989	4.45e-08
12.1052	4.02e-08
12.1115	3.87e-08
12.1178	4e-08
12.1241	4.61e-08
12.1304	5.41e-08
12.1368	5.39e-08
12.1431	5.38e-08
12.1494	5.34e-08
12.1557	5.26e-08
12.162	5.18e-08
12.1683	4.99e-08
12.1746	4.45e-08
12.181	4.33e-08
12.1873	4.48e-08
12.1936	5.09e-08
12.1999	5.95e-08
12.2062	6e-08
12.2125	6.01e-08
12.2189	6.03e-08
12.2252	6.03e-08
12.2315	6e-08
12.2378	5.97e-08
12.2441	5.53e-08
12.2504	5.36e-08
12.2568	5.41e-08
12.2631	5.88e-08
12.2694	6.67e-08
12.2757	6.86e-08
12.282	6.93e-08
12.2883	7e-08
12.2946	7.03e-08
12.301	7.05e-08
12.3073	6.79e-08
12.3136	6.54e-08
12.3199	6.37e-08
12.3262	6.53e-08
12.3325	7.06e-08
12.3389	8.04e-08
[truncated: 3,701 more rows]

## Sheet: Fig 3E
vol (ml)	differential refractive index data: differential refractive index	Molar Massfor Peak 1 : Molar Mass(g/mol)
-0.28019	4.54e-08
-0.273874	3.6e-08
-0.267558	2.46e-08
-0.261242	1.68e-08
-0.254927	1.44e-08
-0.248611	1.69e-08
-0.242295	1.7e-08
-0.235979	1.71e-08
-0.229663	1.59e-08
-0.223347	1.4e-08
-0.217032	1.24e-08
-0.210716	1.02e-08
-0.2044	2.85e-09
-0.198084	-1.04e-08
-0.191768	-2.45e-08
-0.185452	-3.86e-08
-0.179137	-4.94e-08
-0.172821	-5.67e-08
-0.166505	-6.57e-08
-0.160189	-7.44e-08
-0.153873	-7.79e-08
-0.147557	-7.72e-08
-0.141241	-7.56e-08
-0.134926	-7.5e-08
-0.12861	-7.44e-08
-0.122294	-7.08e-08
-0.115978	-6.51e-08
-0.109662	-5.64e-08
-0.103346	-4.35e-08
-0.0970306	-3.53e-08
-0.0907148	-3.44e-08
-0.084399	-3.3e-08
-0.0780831	-2.95e-08
-0.0717673	-2.93e-08
-0.0654514	-2.97e-08
-0.0591356	-3.02e-08
-0.0528198	-3.1e-08
-0.0465039	-2.84e-08
-0.0401881	-2.16e-08
-0.0338722	-1.36e-08
-0.0275564	-1.21e-08
-0.0212406	-1.06e-08
-0.0149247	-9.18e-09
-0.0086089	-6.53e-09
-0.002293	-5.45e-09
0.0040228	-5.55e-09
0.0103386	-5.65e-09
0.0166545	-8.24e-09
0.0229703	-8.77e-09
0.0292862	-5.58e-09
0.035602	2.11e-09
0.0419178	2.91e-09
0.0482337	3.34e-09
0.0545495	3.76e-09
0.0608654	3.81e-09
0.0671812	3.87e-09
0.073497	3.2e-09
0.0798129	-1.98e-09
0.0861287	-4.04e-09
0.0924446	-4.12e-09
0.0987604	-1.35e-09
0.105076	5.9e-09
0.111392	8.18e-09
0.117708	8.48e-09
0.124024	8.66e-09
0.13034	8.14e-09
0.136655	7.63e-09
0.142971	6.43e-09
0.149287	7.08e-10
0.155603	-3.35e-09
0.161919	-4.14e-09
0.168235	-1.99e-09
0.17455	3.47e-09
0.180866	3.34e-09
0.187182	3.22e-09
0.193498	2.79e-09
0.199814	2.99e-09
0.20613	2.76e-09
0.212446	2.54e-09
0.218761	8.92e-10
0.225077	-6.16e-09
0.231393	-9.68e-09
0.237709	-9e-09
0.244025	-3.84e-09
0.250341	-3.34e-09
0.256656	-3.16e-09
0.262972	-3.31e-09
0.269288	-3.47e-09
0.275604	-3.57e-09
0.28192	-3.82e-09
0.288236	-7.16e-09
0.294551	-1.17e-08
0.300867	-1.36e-08
0.307183	-1.26e-08
0.313499	-7.19e-09
0.319815	-6.11e-09
0.326131	-5.85e-09
0.332446	-6.5e-09
0.338762	-7.14e-09
0.345078	-7.36e-09
0.351394	-8.94e-09
0.35771	-1.49e-08
0.364026	-2.08e-08
0.370342	-2.22e-08
0.376657	-2.1e-08
0.382973	-1.6e-08
0.389289	-1.38e-08
0.395605	-1.34e-08
0.401921	-1.4e-08
0.408237	-1.46e-08
0.414552	-1.46e-08
0.420868	-1.66e-08
0.427184	-1.87e-08
0.4335	-2.52e-08
0.439816	-2.79e-08
0.446132	-2.74e-08
0.452447	-2.26e-08
0.458763	-2.18e-08
0.465079	-2.14e-08
0.471395	-2.13e-08
0.477711	-2.11e-08
0.484027	-2.11e-08
0.490343	-2.12e-08
0.496658	-2.16e-08
0.502974	-2.72e-08
0.50929	-3.13e-08
0.515606	-3.26e-08
0.521922	-2.94e-08
0.528238	-2.64e-08
0.534553	-2.5e-08
0.540869	-2.52e-08
0.547185	-2.54e-08
0.553501	-2.64e-08
0.559817	-2.8e-08
0.566133	-2.95e-08
0.572448	-3.64e-08
0.578764	-3.93e-08
0.58508	-3.87e-08
0.591396	-3.49e-08
0.597712	-3.17e-08
0.604028	-3.02e-08
0.610343	-3.03e-08
0.616659	-3.05e-08
0.622975	-3.1e-08
0.629291	-3.29e-08
0.635607	-3.47e-08
0.641923	-4.18e-08
0.648239	-4.55e-08
0.654554	-4.65e-08
0.66087	-4.4e-08
0.667186	-4.22e-08
0.673502	-4.17e-08
0.679818	-4.16e-08
0.686134	-4.15e-08
0.692449	-4e-08
0.698765	-4.04e-08
0.705081	-4.09e-08
0.711397	-4.28e-08
0.717713	-4.75e-08
0.724029	-4.97e-08
0.730344	-4.85e-08
0.73666	-4.63e-08
0.742976	-4.54e-08
0.749292	-4.58e-08
0.755608	-4.62e-08
0.761924	-4.71e-08
0.768239	-4.74e-08
0.774555	-4.78e-08
0.780871	-5.27e-08
0.787187	-5.76e-08
0.793503	-5.99e-08
0.799819	-5.8e-08
0.806135	-5.13e-08
0.81245	-5.15e-08
0.818766	-5.18e-08
0.825082	-5.31e-08
0.831398	-5.38e-08
0.837714	-5.48e-08
0.84403	-5.58e-08
0.850345	-6.27e-08
0.856661	-6.82e-08
0.862977	-7.04e-08
0.869293	-7e-08
0.875609	-6.39e-08
0.881925	-6.35e-08
0.88824	-6.4e-08
0.894556	-6.45e-08
0.900872	-6.63e-08
0.907188	-6.71e-08
0.913504	-6.79e-08
0.91982	-7.38e-08
0.926135	-7.95e-08
0.932451	-8.2e-08
0.938767	-8.09e-08
0.945083	-7.58e-08
0.951399	-7.63e-08
0.957715	-7.67e-08
0.964031	-7.8e-08
0.970346	-7.89e-08
0.976662	-7.89e-08
0.982978	-7.89e-08
0.989294	-8.28e-08
0.99561	-8.89e-08
1.00193	-9.29e-08
1.00824	-9.31e-08
1.01456	-8.86e-08
1.02087	-8.82e-08
1.02719	-8.88e-08
1.0335	-8.94e-08
1.03982	-9.14e-08
1.04614	-9.15e-08
1.05245	-9.16e-08
1.05877	-9.79e-08
1.06508	-1.05e-07
1.0714	-1.08e-07
1.07772	-1.07e-07
1.08403	-1.02e-07
1.09035	-1.01e-07
1.09666	-1e-07
1.10298	-1.01e-07
1.10929	-1.02e-07
1.11561	-1.03e-07
1.12193	-1.04e-07
1.12824	-1.09e-07
1.13456	-1.16e-07
1.14087	-1.19e-07
1.14719	-1.19e-07
1.15351	-1.16e-07
1.15982	-1.15e-07
1.16614	-1.15e-07
1.17245	-1.15e-07
1.17877	-1.15e-07
1.18508	-1.16e-07
1.1914	-1.16e-07
1.19772	-1.19e-07
1.20403	-1.26e-07
1.21035	-1.29e-07
1.21666	-1.29e-07
1.22298	-1.27e-07
1.2293	-1.26e-07
1.23561	-1.27e-07
1.24193	-1.27e-07
1.24824	-1.28e-07
1.25456	-1.28e-07
1.26087	-1.3e-07
1.26719	-1.31e-07
1.27351	-1.34e-07
1.27982	-1.39e-07
1.28614	-1.41e-07
1.29245	-1.38e-07
1.29877	-1.36e-07
1.30509	-1.36e-07
1.3114	-1.37e-07
1.31772	-1.37e-07
1.32403	-1.39e-07
1.33035	-1.39e-07
1.33667	-1.43e-07
1.34298	-1.5e-07
1.3493	-1.54e-07
1.35561	-1.55e-07
1.36193	-1.53e-07
1.36824	-1.52e-07
1.37456	-1.51e-07
1.38088	-1.52e-07
1.38719	-1.53e-07
1.39351	-1.53e-07
1.39982	-1.53e-07
1.40614	-1.53e-07
1.41246	-1.59e-07
1.41877	-1.64e-07
1.42509	-1.67e-07
1.4314	-1.66e-07
1.43772	-1.63e-07
1.44403	-1.63e-07
1.45035	-1.63e-07
1.45667	-1.64e-07
1.46298	-1.64e-07
1.4693	-1.65e-07
1.47561	-1.65e-07
1.48193	-1.69e-07
1.48825	-1.74e-07
1.49456	-1.76e-07
1.50088	-1.74e-07
1.50719	-1.68e-07
1.51351	-1.69e-07
1.51982	-1.69e-07
1.52614	-1.7e-07
1.53246	-1.71e-07
1.53877	-1.73e-07
1.54509	-1.74e-07
1.5514	-1.81e-07
1.55772	-1.86e-07
1.56404	-1.88e-07
1.57035	-1.88e-07
1.57667	-1.82e-07
1.58298	-1.82e-07
1.5893	-1.82e-07
1.59561	-1.83e-07
1.60193	-1.84e-07
1.60825	-1.84e-07
1.61456	-1.87e-07
1.62088	-1.94e-07
1.62719	-1.99e-07
1.63351	-2.01e-07
1.63983	-2e-07
1.64614	-1.97e-07
1.65246	-1.96e-07
1.65877	-1.96e-07
1.66509	-1.97e-07
1.6714	-1.98e-07
1.67772	-1.98e-07
1.68404	-1.98e-07
1.69035	-2.01e-07
1.69667	-2.07e-07
1.70298	-2.1e-07
1.7093	-2.1e-07
1.71562	-2.05e-07
1.72193	-2.05e-07
1.72825	-2.05e-07
1.73456	-2.07e-07
1.74088	-2.08e-07
1.74719	-2.08e-07
1.75351	-2.08e-07
1.75983	-2.11e-07
1.76614	-2.16e-07
1.77246	-2.19e-07
1.77877	-2.19e-07
1.78509	-2.16e-07
1.79141	-2.13e-07
1.79772	-2.12e-07
1.80404	-2.13e-07
1.81035	-2.14e-07
1.81667	-2.14e-07
1.82298	-2.14e-07
1.8293	-2.19e-07
1.83562	-2.27e-07
1.84193	-2.3e-07
1.84825	-2.29e-07
1.85456	-2.25e-07
1.86088	-2.24e-07
1.8672	-2.24e-07
1.87351	-2.24e-07
1.87983	-2.24e-07
1.88614	-2.24e-07
1.89246	-2.25e-07
1.89877	-2.26e-07
1.90509	-2.31e-07
1.91141	-2.34e-07
1.91772	-2.35e-07
1.92404	-2.31e-07
1.93035	-2.31e-07
1.93667	-2.31e-07
1.94299	-2.32e-07
1.9493	-2.32e-07
1.95562	-2.31e-07
1.96193	-2.31e-07
1.96825	-2.32e-07
1.97456	-2.34e-07
1.98088	-2.38e-07
1.9872	-2.39e-07
1.99351	-2.35e-07
1.99983	-2.29e-07
2.00614	-2.29e-07
2.01246	-2.3e-07
2.01878	-2.31e-07
2.02509	-2.31e-07
2.03141	-2.33e-07
2.03772	-2.35e-07
2.04404	-2.42e-07
2.05036	-2.45e-07
2.05667	-2.46e-07
2.06299	-2.43e-07
2.0693	-2.41e-07
2.07562	-2.39e-07
2.08193	-2.39e-07
2.08825	-2.38e-07
2.09457	-2.38e-07
2.10088	-2.38e-07
2.1072	-2.39e-07
2.11351	-2.41e-07
2.11983	-2.45e-07
2.12615	-2.46e-07
2.13246	-2.43e-07
2.13878	-2.41e-07
2.14509	-2.4e-07
2.15141	-2.4e-07
2.15772	-2.41e-07
2.16404	-2.41e-07
2.17036	-2.4e-07
2.17667	-2.41e-07
2.18299	-2.41e-07
2.1893	-2.45e-07
2.19562	-2.47e-07
2.20194	-2.45e-07
2.20825	-2.44e-07
2.21457	-2.44e-07
2.22088	-2.44e-07
2.2272	-2.45e-07
2.23351	-2.44e-07
2.23983	-2.44e-07
2.24615	-2.44e-07
2.25246	-2.45e-07
2.25878	-2.49e-07
2.26509	-2.5e-07
2.27141	-2.5e-07
2.27773	-2.45e-07
2.28404	-2.43e-07
2.29036	-2.42e-07
2.29667	-2.42e-07
2.30299	-2.42e-07
2.3093	-2.43e-07
2.31562	-2.45e-07
2.32194	-2.48e-07
2.32825	-2.52e-07
2.33457	-2.53e-07
2.34088	-2.52e-07
2.3472	-2.45e-07
2.35352	-2.42e-07
2.35983	-2.42e-07
2.36615	-2.42e-07
2.37246	-2.43e-07
2.37878	-2.43e-07
2.38509	-2.43e-07
2.39141	-2.48e-07
2.39773	-2.53e-07
2.40404	-2.55e-07
2.41036	-2.53e-07
2.41667	-2.47e-07
2.42299	-2.45e-07
2.42931	-2.45e-07
2.43562	-2.45e-07
2.44194	-2.44e-07
2.44825	-2.44e-07
2.45457	-2.44e-07
2.46088	-2.46e-07
2.4672	-2.49e-07
2.47352	-2.5e-07
2.47983	-2.5e-07
2.48615	-2.45e-07
2.49246	-2.42e-07
2.49878	-2.41e-07
2.5051	-2.4e-07
2.51141	-2.4e-07
2.51773	-2.41e-07
2.52404	-2.42e-07
2.53036	-2.45e-07
2.53667	-2.51e-07
2.54299	-2.53e-07
2.54931	-2.53e-07
2.55562	-2.48e-07
2.56194	-2.45e-07
2.56825	-2.43e-07
2.57457	-2.43e-07
2.58089	-2.43e-07
2.5872	-2.43e-07
2.59352	-2.43e-07
2.59983	-2.45e-07
2.60615	-2.5e-07
2.61246	-2.52e-07
2.61878	-2.51e-07
2.6251	-2.45e-07
2.63141	-2.42e-07
2.63773	-2.41e-07
2.64404	-2.4e-07
2.65036	-2.4e-07
2.65668	-2.39e-07
2.66299	-2.39e-07
2.66931	-2.4e-07
2.67562	-2.42e-07
2.68194	-2.44e-07
2.68825	-2.45e-07
2.69457	-2.42e-07
2.70089	-2.39e-07
2.7072	-2.38e-07
2.71352	-2.37e-07
2.71983	-2.37e-07
2.72615	-2.35e-07
2.73247	-2.35e-07
2.73878	-2.36e-07
2.7451	-2.37e-07
2.75141	-2.41e-07
2.75773	-2.41e-07
2.76404	-2.38e-07
2.77036	-2.3e-07
2.77668	-2.29e-07
2.78299	-2.29e-07
2.78931	-2.29e-07
2.79562	-2.29e-07
2.80194	-2.29e-07
2.80826	-2.29e-07
2.81457	-2.34e-07
2.82089	-2.37e-07
2.8272	-2.37e-07
2.83352	-2.34e-07
2.83984	-2.27e-07
2.84615	-2.25e-07
2.85247	-2.25e-07
2.85878	-2.24e-07
2.8651	-2.25e-07
2.87141	-2.25e-07
2.87773	-2.26e-07
2.88405	-2.31e-07
2.89036	-2.35e-07
2.89668	-2.35e-07
2.90299	-2.33e-07
2.90931	-2.26e-07
2.91563	-2.25e-07
2.92194	-2.25e-07
2.92826	-2.24e-07
2.93457	-2.24e-07
2.94089	-2.24e-07
2.9472	-2.25e-07
2.95352	-2.25e-07
2.95984	-2.3e-07
2.96615	-2.33e-07
2.97247	-2.3e-07
2.97878	-2.22e-07
2.9851	-2.19e-07
2.99142	-2.18e-07
2.99773	-2.18e-07
3.00405	-2.18e-07
3.01036	-2.18e-07
3.01668	-2.18e-07
3.02299	-2.23e-07
3.02931	-2.27e-07
3.03563	-2.27e-07
3.04194	-2.25e-07
3.04826	-2.18e-07
3.05457	-2.16e-07
3.06089	-2.15e-07
3.06721	-2.15e-07
3.07352	-2.15e-07
3.07984	-2.16e-07
3.08615	-2.17e-07
3.09247	-2.19e-07
3.09878	-2.24e-07
3.1051	-2.25e-07
3.11142	-2.24e-07
3.11773	-2.19e-07
3.12405	-2.18e-07
3.13036	-2.18e-07
3.13668	-2.17e-07
3.143	-2.17e-07
3.14931	-2.16e-07
3.15563	-2.16e-07
3.16194	-2.18e-07
3.16826	-2.21e-07
3.17457	-2.24e-07
3.18089	-2.23e-07
3.18721	-2.19e-07
3.19352	-2.18e-07
3.19984	-2.18e-07
3.20615	-2.18e-07
3.21247	-2.18e-07
3.21879	-2.18e-07
3.2251	-2.18e-07
3.23142	-2.19e-07
3.23773	-2.24e-07
3.24405	-2.27e-07
3.25036	-2.27e-07
3.25668	-2.22e-07
3.263	-2.19e-07
3.26931	-2.18e-07
3.27563	-2.18e-07
3.28194	-2.18e-07
3.28826	-2.18e-07
3.29458	-2.18e-07
3.30089	-2.22e-07
3.30721	-2.28e-07
3.31352	-2.31e-07
3.31984	-2.31e-07
3.32615	-2.26e-07
3.33247	-2.22e-07
3.33879	-2.21e-07
3.3451	-2.21e-07
3.35142	-2.21e-07
3.35773	-2.21e-07
3.36405	-2.22e-07
3.37037	-2.24e-07
3.37668	-2.3e-07
3.383	-2.33e-07
3.38931	-2.32e-07
3.39563	-2.28e-07
3.40194	-2.26e-07
3.40826	-2.25e-07
3.41458	-2.25e-07
3.42089	-2.25e-07
3.42721	-2.25e-07
3.43352	-2.25e-07
3.43984	-2.25e-07
3.44616	-2.3e-07
3.45247	-2.35e-07
3.45879	-2.37e-07
3.4651	-2.34e-07
3.47142	-2.27e-07
3.47773	-2.28e-07
3.48405	-2.28e-07
3.49037	-2.29e-07
3.49668	-2.3e-07
3.503	-2.32e-07
3.50931	-2.34e-07
3.51563	-2.42e-07
3.52195	-2.45e-07
3.52826	-2.45e-07
3.53458	-2.42e-07
3.54089	-2.35e-07
3.54721	-2.35e-07
3.55353	-2.35e-07
3.55984	-2.35e-07
3.56616	-2.36e-07
3.57247	-2.36e-07
3.57879	-2.39e-07
3.5851	-2.45e-07
3.59142	-2.49e-07
3.59774	-2.5e-07
3.60405	-2.48e-07
3.61037	-2.43e-07
3.61668	-2.43e-07
3.623	-2.43e-07
3.62932	-2.43e-07
3.63563	-2.43e-07
3.64195	-2.43e-07
3.64826	-2.43e-07
3.65458	-2.44e-07
3.66089	-2.49e-07
3.66721	-2.52e-07
3.67353	-2.5e-07
3.67984	-2.45e-07
3.68616	-2.45e-07
3.69247	-2.45e-07
3.69879	-2.45e-07
3.70511	-2.46e-07
3.71142	-2.46e-07
3.71774	-2.46e-07
3.72405	-2.47e-07
3.73037	-2.51e-07
3.73668	-2.53e-07
3.743	-2.52e-07
3.74932	-2.46e-07
3.75563	-2.45e-07
3.76195	-2.44e-07
3.76826	-2.44e-07
3.77458	-2.44e-07
3.7809	-2.44e-07
3.78721	-2.44e-07
3.79353	-2.49e-07
3.79984	-2.54e-07
3.80616	-2.55e-07
3.81247	-2.53e-07
3.81879	-2.47e-07
3.82511	-2.43e-07
3.83142	-2.42e-07
3.83774	-2.42e-07
3.84405	-2.42e-07
3.85037	-2.42e-07
3.85669	-2.44e-07
3.863	-2.46e-07
3.86932	-2.52e-07
3.87563	-2.53e-07
3.88195	-2.52e-07
3.88826	-2.47e-07
3.89458	-2.45e-07
3.9009	-2.44e-07
3.90721	-2.43e-07
3.91353	-2.43e-07
3.91984	-2.42e-07
3.92616	-2.42e-07
3.93248	-2.42e-07
3.93879	-2.46e-07
3.94511	-2.49e-07
3.95142	-2.48e-07
3.95774	-2.44e-07
3.96405	-2.41e-07
3.97037	-2.4e-07
3.97669	-2.39e-07
3.983	-2.39e-07
3.98932	-2.39e-07
3.99563	-2.4e-07
4.00195	-2.41e-07
4.00827	-2.47e-07
4.01458	-2.49e-07
4.0209	-2.49e-07
4.02721	-2.44e-07
4.03353	-2.36e-07
4.03984	-2.36e-07
4.04616	-2.36e-07
4.05248	-2.36e-07
4.05879	-2.36e-07
4.06511	-2.37e-07
4.07142	-2.38e-07
4.07774	-2.44e-07
4.08406	-2.47e-07
4.09037	-2.48e-07
4.09669	-2.45e-07
4.103	-2.39e-07
4.10932	-2.39e-07
4.11563	-2.39e-07
4.12195	-2.39e-07
4.12827	-2.38e-07
4.13458	-2.38e-07
4.1409	-2.38e-07
4.14721	-2.4e-07
4.15353	-2.44e-07
4.15985	-2.44e-07
4.16616	-2.41e-07
4.17248	-2.39e-07
4.17879	-2.38e-07
4.18511	-2.37e-07
4.19142	-2.37e-07
4.19774	-2.36e-07
4.20406	-2.36e-07
4.21037	-2.36e-07
4.21669	-2.37e-07
4.223	-2.41e-07
4.22932	-2.42e-07
4.23564	-2.4e-07
4.24195	-2.32e-07
4.24827	-2.31e-07
4.25458	-2.31e-07
4.2609	-2.31e-07
4.26721	-2.31e-07
4.27353	-2.31e-07
4.27985	-2.32e-07
4.28616	-2.38e-07
4.29248	-2.43e-07
4.29879	-2.43e-07
4.30511	-2.41e-07
4.31143	-2.35e-07
4.31774	-2.32e-07
4.32406	-2.31e-07
4.33037	-2.31e-07
4.33669	-2.31e-07
4.34301	-2.31e-07
4.34932	-2.31e-07
4.35564	-2.38e-07
4.36195	-2.43e-07
4.36827	-2.43e-07
4.37458	-2.41e-07
4.3809	-2.35e-07
4.38722	-2.35e-07
4.39353	-2.35e-07
4.39985	-2.35e-07
4.40616	-2.35e-07
4.41248	-2.34e-07
4.4188	-2.34e-07
4.42511	-2.34e-07
4.43143	-2.39e-07
4.43774	-2.42e-07
4.44406	-2.41e-07
4.45037	-2.35e-07
4.45669	-2.34e-07
4.46301	-2.33e-07
4.46932	-2.33e-07
4.47564	-2.33e-07
4.48195	-2.33e-07
4.48827	-2.33e-07
4.49459	-2.38e-07
4.5009	-2.43e-07
4.50722	-2.46e-07
4.51353	-2.45e-07
4.51985	-2.4e-07
4.52616	-2.38e-07
4.53248	-2.38e-07
4.5388	-2.37e-07
4.54511	-2.37e-07
4.55143	-2.37e-07
4.55774	-2.37e-07
4.56406	-2.43e-07
4.57038	-2.49e-07
4.57669	-2.52e-07
4.58301	-2.51e-07
4.58932	-2.46e-07
4.59564	-2.45e-07
4.60195	-2.45e-07
4.60827	-2.45e-07
4.61459	-2.45e-07
4.6209	-2.45e-07
4.62722	-2.45e-07
4.63353	-2.46e-07
4.63985	-2.49e-07
4.64617	-2.51e-07
4.65248	-2.51e-07
4.6588	-2.47e-07
4.66511	-2.45e-07
4.67143	-2.44e-07
4.67774	-2.45e-07
4.68406	-2.45e-07
4.69038	-2.44e-07
4.69669	-2.44e-07
4.70301	-2.44e-07
4.70932	-2.49e-07
4.71564	-2.52e-07
4.72196	-2.54e-07
4.72827	-2.51e-07
4.73459	-2.48e-07
4.7409	-2.47e-07
4.74722	-2.47e-07
4.75353	-2.47e-07
4.75985	-2.47e-07
4.76617	-2.49e-07
4.77248	-2.5e-07
4.7788	-2.56e-07
4.78511	-2.59e-07
4.79143	-2.6e-07
4.79775	-2.56e-07
4.80406	-2.48e-07
4.81038	-2.48e-07
4.81669	-2.48e-07
4.82301	-2.48e-07
4.82932	-2.49e-07
4.83564	-2.5e-07
4.84196	-2.51e-07
4.84827	-2.57e-07
4.85459	-2.6e-07
4.8609	-2.61e-07
4.86722	-2.58e-07
4.87354	-2.56e-07
4.87985	-2.54e-07
4.88617	-2.54e-07
4.89248	-2.54e-07
4.8988	-2.56e-07
4.90511	-2.56e-07
4.91143	-2.57e-07
4.91775	-2.59e-07
4.92406	-2.63e-07
4.93038	-2.64e-07
4.93669	-2.62e-07
4.94301	-2.55e-07
4.94933	-2.55e-07
4.95564	-2.56e-07
4.96196	-2.56e-07
4.96827	-2.56e-07
4.97459	-2.57e-07
4.9809	-2.57e-07
4.98722	-2.63e-07
4.99354	-2.68e-07
4.99985	-2.69e-07
5.00617	-2.66e-07
5.01248	-2.59e-07
5.0188	-2.58e-07
5.02512	-2.58e-07
5.03143	-2.58e-07
5.03775	-2.59e-07
5.04406	-2.6e-07
5.05038	-2.6e-07
5.05669	-2.66e-07
5.06301	-2.71e-07
5.06933	-2.71e-07
5.07564	-2.7e-07
5.08196	-2.64e-07
5.08827	-2.63e-07
5.09459	-2.63e-07
5.10091	-2.63e-07
5.10722	-2.62e-07
5.11354	-2.62e-07
5.11985	-2.62e-07
5.12617	-2.62e-07
5.13249	-2.67e-07
5.1388	-2.69e-07
5.14512	-2.67e-07
5.15143	-2.62e-07
5.15775	-2.61e-07
5.16406	-2.61e-07
5.17038	-2.61e-07
5.1767	-2.61e-07
5.18301	-2.59e-07
5.18933	-2.6e-07
5.19564	-2.61e-07
5.20196	-2.63e-07
5.20828	-2.65e-07
5.21459	-2.65e-07
5.22091	-2.59e-07
5.22722	-2.56e-07
5.23354	-2.55e-07
5.23985	-2.55e-07
5.24617	-2.54e-07
5.25249	-2.55e-07
5.2588	-2.56e-07
5.26512	-2.58e-07
5.27143	-2.64e-07
5.27775	-2.66e-07
5.28407	-2.65e-07
5.29038	-2.6e-07
5.2967	-2.58e-07
5.30301	-2.57e-07
5.30933	-2.56e-07
5.31564	-2.56e-07
5.32196	-2.54e-07
5.32828	-2.54e-07
5.33459	-2.55e-07
5.34091	-2.55e-07
5.34722	-2.58e-07
5.35354	-2.58e-07
5.35986	-2.54e-07
5.36617	-2.51e-07
5.37249	-2.5e-07
5.3788	-2.49e-07
5.38512	-2.49e-07
5.39143	-2.48e-07
5.39775	-2.49e-07
5.40407	-2.49e-07
5.41038	-2.51e-07
5.4167	-2.54e-07
5.42301	-2.54e-07
5.42933	-2.51e-07
5.43565	-2.44e-07
5.44196	-2.44e-07
5.44828	-2.44e-07
5.45459	-2.44e-07
5.46091	-2.44e-07
5.46722	-2.45e-07
5.47354	-2.46e-07
5.47986	-2.53e-07
5.48617	-2.56e-07
5.49249	-2.55e-07
5.4988	-2.51e-07
5.50512	-2.43e-07
5.51144	-2.41e-07
5.51775	-2.41e-07
5.52407	-2.4e-07
5.53038	-2.4e-07
5.5367	-2.4e-07
5.54301	-2.42e-07
5.54933	-2.44e-07
5.55565	-2.48e-07
5.56196	-2.48e-07
5.56828	-2.44e-07
5.57459	-2.38e-07
5.58091	-2.37e-07
5.58723	-2.37e-07
5.59354	-2.36e-07
5.59986	-2.36e-07
5.60617	-2.35e-07
5.61249	-2.35e-07
5.6188	-2.36e-07
5.62512	-2.39e-07
5.63144	-2.39e-07
5.63775	-2.36e-07
5.64407	-2.31e-07
5.65038	-2.31e-07
5.6567	-2.31e-07
5.66302	-2.31e-07
5.66933	-2.3e-07
5.67565	-2.29e-07
5.68196	-2.3e-07
5.68828	-2.3e-07
5.69459	-2.35e-07
5.70091	-2.37e-07
5.70723	-2.35e-07
5.71354	-2.28e-07
5.71986	-2.25e-07
5.72617	-2.25e-07
5.73249	-2.24e-07
5.73881	-2.24e-07
5.74512	-2.25e-07
5.75144	-2.26e-07
5.75775	-2.29e-07
5.76407	-2.33e-07
5.77038	-2.32e-07
5.7767	-2.3e-07
5.78302	-2.23e-07
5.78933	-2.2e-07
5.79565	-2.19e-07
5.80196	-2.19e-07
5.80828	-2.18e-07
5.8146	-2.19e-07
5.82091	-2.19e-07
5.82723	-2.22e-07
5.83354	-2.26e-07
5.83986	-2.27e-07
5.84617	-2.26e-07
5.85249	-2.19e-07
5.85881	-2.17e-07
5.86512	-2.17e-07
5.87144	-2.16e-07
5.87775	-2.16e-07
5.88407	-2.15e-07
5.89039	-2.15e-07
5.8967	-2.17e-07
5.90302	-2.19e-07
5.90933	-2.21e-07
5.91565	-2.19e-07
5.92197	-2.13e-07
5.92828	-2.1e-07
5.9346	-2.09e-07
5.94091	-2.09e-07
5.94723	-2.08e-07
5.95354	-2.09e-07
5.95986	-2.1e-07
5.96618	-2.12e-07
5.97249	-2.18e-07
5.97881	-2.2e-07
5.98512	-2.18e-07
5.99144	-2.13e-07
5.99776	-2.09e-07
6.00407	-2.08e-07
6.01039	-2.07e-07
6.0167	-2.07e-07
6.02302	-2.07e-07
6.02933	-2.07e-07
6.03565	-2.08e-07
6.04197	-2.14e-07
6.04828	-2.16e-07
6.0546	-2.15e-07
6.06091	-2.1e-07
6.06723	-2.08e-07
6.07355	-2.07e-07
6.07986	-2.07e-07
6.08618	-2.07e-07
6.09249	-2.06e-07
6.09881	-2.06e-07
6.10512	-2.06e-07
6.11144	-2.08e-07
6.11776	-2.11e-07
6.12407	-2.12e-07
6.13039	-2.08e-07
6.1367	-2.05e-07
6.14302	-2.05e-07
6.14934	-2.04e-07
6.15565	-2.04e-07
6.16197	-2.03e-07
6.16828	-2.05e-07
6.1746	-2.06e-07
6.18091	-2.08e-07
6.18723	-2.11e-07
6.19355	-2.12e-07
6.19986	-2.09e-07
6.20618	-2.02e-07
6.21249	-2.02e-07
6.21881	-2.02e-07
6.22513	-2.02e-07
6.23144	-2.02e-07
6.23776	-2.03e-07
6.24407	-2.04e-07
6.25039	-2.11e-07
6.2567	-2.15e-07
6.26302	-2.15e-07
6.26934	-2.12e-07
6.27565	-2.05e-07
6.28197	-2.04e-07
6.28828	-2.04e-07
6.2946	-2.03e-07
6.30092	-2.03e-07
6.30723	-2.04e-07
6.31355	-2.05e-07
6.31986	-2.1e-07
6.32618	-2.14e-07
6.33249	-2.14e-07
6.33881	-2.12e-07
6.34513	-2.07e-07
6.35144	-2.07e-07
6.35776	-2.07e-07
6.36407	-2.07e-07
6.37039	-2.08e-07
6.37671	-2.08e-07
6.38302	-2.09e-07
6.38934	-2.11e-07
6.39565	-2.15e-07
6.40197	-2.17e-07
6.40828	-2.16e-07
6.4146	-2.1e-07
6.42092	-2.09e-07
6.42723	-2.09e-07
6.43355	-2.09e-07
6.43986	-2.09e-07
6.44618	-2.1e-07
6.4525	-2.1e-07
6.45881	-2.16e-07
6.46513	-2.2e-07
6.47144	-2.22e-07
6.47776	-2.2e-07
6.48407	-2.14e-07
6.49039	-2.14e-07
6.49671	-2.14e-07
6.50302	-2.14e-07
6.50934	-2.14e-07
6.51565	-2.13e-07
6.52197	-2.14e-07
6.52829	-2.14e-07
6.5346	-2.19e-07
6.54092	-2.22e-07
6.54723	-2.21e-07
6.55355	-2.17e-07
6.55986	-2.17e-07
6.56618	-2.16e-07
6.5725	-2.17e-07
6.57881	-2.17e-07
6.58513	-2.16e-07
6.59144	-2.16e-07
6.59776	-2.19e-07
6.60408	-2.22e-07
6.61039	-2.26e-07
6.61671	-2.25e-07
6.62302	-2.2e-07
6.62934	-2.2e-07
6.63566	-2.2e-07
6.64197	-2.2e-07
6.64829	-2.2e-07
6.6546	-2.2e-07
6.66092	-2.19e-07
6.66723	-2.2e-07
6.67355	-2.24e-07
6.67987	-2.28e-07
6.68618	-2.29e-07
6.6925	-2.24e-07
6.69881	-2.21e-07
6.70513	-2.19e-07
6.71145	-2.2e-07
6.71776	-2.2e-07
6.72408	-2.2e-07
6.73039	-2.2e-07
6.73671	-2.24e-07
6.74302	-2.31e-07
6.74934	-2.33e-07
6.75566	-2.32e-07
6.76197	-2.29e-07
6.76829	-2.27e-07
6.7746	-2.26e-07
6.78092	-2.26e-07
6.78724	-2.26e-07
6.79355	-2.25e-07
6.79987	-2.26e-07
6.80618	-2.27e-07
6.8125	-2.29e-07
6.81881	-2.33e-07
6.82513	-2.34e-07
6.83145	-2.31e-07
6.83776	-2.28e-07
6.84408	-2.28e-07
6.85039	-2.28e-07
6.85671	-2.28e-07
6.86303	-2.28e-07
6.86934	-2.27e-07
6.87566	-2.27e-07
6.88197	-2.32e-07
6.88829	-2.36e-07
6.8946	-2.37e-07
6.90092	-2.35e-07
6.90724	-2.29e-07
6.91355	-2.29e-07
6.91987	-2.29e-07
6.92618	-2.3e-07
6.9325	-2.31e-07
6.93882	-2.32e-07
6.94513	-2.33e-07
6.95145	-2.38e-07
6.95776	-2.41e-07
6.96408	-2.41e-07
6.97039	-2.39e-07
6.97671	-2.36e-07
6.98303	-2.35e-07
6.98934	-2.35e-07
6.99566	-2.36e-07
7.00197	-2.35e-07
7.00829	-2.35e-07
7.01461	-2.35e-07
7.02092	-2.37e-07
7.02724	-2.4e-07
7.03355	-2.42e-07
7.03987	-2.4e-07
7.04618	-2.34e-07
7.0525	-2.35e-07
7.05882	-2.35e-07
7.06513	-2.36e-07
7.07145	-2.36e-07
7.07776	-2.36e-07
7.08408	-2.36e-07
7.0904	-2.37e-07
7.09671	-2.4e-07
7.10303	-2.42e-07
7.10934	-2.42e-07
7.11566	-2.4e-07
7.12197	-2.39e-07
7.12829	-2.4e-07
7.13461	-2.41e-07
7.14092	-2.41e-07
7.14724	-2.41e-07
7.15355	-2.41e-07
7.15987	-2.43e-07
7.16619	-2.45e-07
7.1725	-2.47e-07
7.17882	-2.46e-07
7.18513	-2.4e-07
7.19145	-2.39e-07
7.19776	-2.39e-07
7.20408	-2.4e-07
7.2104	-2.41e-07
7.21671	-2.41e-07
7.22303	-2.43e-07
7.22934	-2.48e-07
7.23566	-2.54e-07
7.24198	-2.55e-07
7.24829	-2.54e-07
7.25461	-2.49e-07
7.26092	-2.46e-07
7.26724	-2.45e-07
7.27355	-2.46e-07
7.27987	-2.46e-07
7.28619	-2.46e-07
7.2925	-2.47e-07
7.29882	-2.53e-07
7.30513	-2.59e-07
7.31145	-2.6e-07
7.31777	-2.59e-07
7.32408	-2.55e-07
7.3304	-2.54e-07
7.33671	-2.54e-07
7.34303	-2.54e-07
7.34934	-2.55e-07
7.35566	-2.55e-07
7.36198	-2.54e-07
7.36829	-2.55e-07
7.37461	-2.6e-07
7.38092	-2.63e-07
7.38724	-2.64e-07
7.39356	-2.6e-07
7.39987	-2.57e-07
7.40619	-2.56e-07
7.4125	-2.56e-07
7.41882	-2.57e-07
7.42514	-2.57e-07
7.43145	-2.57e-07
7.43777	-2.61e-07
7.44408	-2.68e-07
7.4504	-2.7e-07
7.45671	-2.7e-07
7.46303	-2.67e-07
7.46935	-2.65e-07
7.47566	-2.65e-07
7.48198	-2.65e-07
7.48829	-2.65e-07
7.49461	-2.65e-07
7.50093	-2.66e-07
7.50724	-2.68e-07
7.51356	-2.71e-07
7.51987	-2.77e-07
7.52619	-2.78e-07
7.5325	-2.75e-07
7.53882	-2.74e-07
7.54514	-2.73e-07
7.55145	-2.74e-07
7.55777	-2.75e-07
7.56408	-2.75e-07
7.5704	-2.76e-07
7.57672	-2.76e-07
7.58303	-2.78e-07
7.58935	-2.82e-07
7.59566	-2.83e-07
7.60198	-2.8e-07
7.60829	-2.78e-07
7.61461	-2.77e-07
7.62093	-2.77e-07
7.62724	-2.77e-07
7.63356	-2.77e-07
7.63987	-2.77e-07
7.64619	-2.78e-07
7.65251	-2.8e-07
7.65882	-2.85e-07
7.66514	-2.87e-07
7.67145	-2.84e-07
7.67777	-2.78e-07
7.68408	-2.78e-07
7.6904	-2.79e-07
7.69672	-2.8e-07
7.70303	-2.8e-07
7.70935	-2.81e-07
7.71566	-2.81e-07
7.72198	-2.88e-07
7.7283	-2.93e-07
7.73461	-2.94e-07
7.74093	-2.92e-07
7.74724	-2.85e-07
7.75356	-2.82e-07
7.75987	-2.82e-07
7.76619	-2.82e-07
7.77251	-2.82e-07
7.77882	-2.82e-07
7.78514	-2.84e-07
7.79145	-2.9e-07
7.79777	-2.95e-07
7.80409	-2.96e-07
7.8104	-2.95e-07
7.81672	-2.89e-07
7.82303	-2.88e-07
7.82935	-2.88e-07
7.83566	-2.88e-07
7.84198	-2.88e-07
7.8483	-2.87e-07
7.85461	-2.88e-07
7.86093	-2.88e-07
7.86724	-2.93e-07
7.87356	-2.96e-07
7.87988	-2.95e-07
7.88619	-2.9e-07
7.89251	-2.88e-07
7.89882	-2.88e-07
7.90514	-2.88e-07
7.91145	-2.88e-07
7.91777	-2.88e-07
7.92409	-2.9e-07
7.9304	-2.96e-07
7.93672	-3.02e-07
7.94303	-3.04e-07
7.94935	-3.04e-07
7.95567	-2.99e-07
7.96198	-2.96e-07
7.9683	-2.95e-07
7.97461	-2.95e-07
7.98093	-2.95e-07
7.98724	-2.95e-07
7.99356	-2.95e-07
7.99988	-3e-07
8.00619	-3.06e-07
8.01251	-3.08e-07
8.01882	-3.07e-07
8.02514	-3.03e-07
8.03146	-3.02e-07
8.03777	-3.02e-07
8.04409	-3.02e-07
8.0504	-3.03e-07
8.05672	-3.02e-07
8.06303	-3.03e-07
8.06935	-3.04e-07
8.07567	-3.07e-07
8.08198	-3.1e-07
8.0883	-3.1e-07
8.09461	-3.06e-07
8.10093	-3.04e-07
8.10725	-3.03e-07
8.11356	-3.03e-07
8.11988	-3.04e-07
8.12619	-3.04e-07
8.13251	-3.04e-07
8.13882	-3.04e-07
8.14514	-3.09e-07
8.15146	-3.13e-07
8.15777	-3.14e-07
8.16409	-3.11e-07
8.1704	-3.07e-07
8.17672	-3.06e-07
8.18304	-3.06e-07
8.18935	-3.06e-07
8.19567	-3.06e-07
8.20198	-3.09e-07
8.2083	-3.11e-07
8.21462	-3.18e-07
8.22093	-3.2e-07
8.22725	-3.2e-07
8.23356	-3.17e-07
8.23988	-3.1e-07
8.24619	-3.1e-07
8.25251	-3.1e-07
8.25883	-3.1e-07
8.26514	-3.11e-07
8.27146	-3.12e-07
8.27777	-3.13e-07
8.28409	-3.18e-07
8.29041	-3.22e-07
8.29672	-3.22e-07
8.30304	-3.19e-07
8.30935	-3.13e-07
8.31567	-3.13e-07
8.32198	-3.13e-07
8.3283	-3.13e-07
8.33462	-3.13e-07
8.34093	-3.14e-07
8.34725	-3.14e-07
8.35356	-3.16e-07
8.35988	-3.19e-07
8.3662	-3.2e-07
8.37251	-3.18e-07
8.37883	-3.11e-07
8.38514	-3.11e-07
8.39146	-3.11e-07
8.39777	-3.11e-07
8.40409	-3.12e-07
8.41041	-3.12e-07
8.41672	-3.13e-07
8.42304	-3.2e-07
8.42935	-3.24e-07
8.43567	-3.24e-07
8.44199	-3.21e-07
8.4483	-3.14e-07
8.45462	-3.11e-07
8.46093	-3.11e-07
8.46725	-3.11e-07
8.47356	-3.11e-07
8.47988	-3.11e-07
8.4862	-3.11e-07
8.49251	-3.16e-07
8.49883	-3.2e-07
8.50514	-3.2e-07
8.51146	-3.18e-07
8.51778	-3.13e-07
8.52409	-3.11e-07
8.53041	-3.1e-07
8.53672	-3.1e-07
8.54304	-3.09e-07
8.54935	-3.09e-07
8.55567	-3.08e-07
8.56199	-3.1e-07
8.5683	-3.12e-07
8.57462	-3.14e-07
8.58093	-3.12e-07
8.58725	-3.07e-07
8.59357	-3.06e-07
8.59988	-3.05e-07
8.6062	-3.05e-07
8.61251	-3.05e-07
8.61883	-3.04e-07
8.62514	-3.04e-07
8.63146	-3.04e-07
8.63778	-3.1e-07
8.64409	-3.11e-07
8.65041	-3.1e-07
8.65672	-3.04e-07
8.66304	-3e-07
8.66936	-2.99e-07
8.67567	-2.97e-07
8.68199	-2.97e-07
8.6883	-2.96e-07
8.69462	-2.96e-07
8.70093	-2.98e-07
8.70725	-3.02e-07
8.71357	-3.04e-07
8.71988	-3.02e-07
8.7262	-2.96e-07
8.73251	-2.92e-07
8.73883	-2.9e-07
8.74515	-2.89e-07
8.75146	-2.88e-07
8.75778	-2.89e-07
8.76409	-2.9e-07
8.77041	-2.91e-07
8.77672	-2.97e-07
8.78304	-2.99e-07
8.78936	-2.98e-07
8.79567	-2.94e-07
8.80199	-2.92e-07
8.8083	-2.92e-07
8.81462	-2.92e-07
8.82094	-2.92e-07
8.82725	-2.91e-07
8.83357	-2.91e-07
8.83988	-2.91e-07
8.8462	-2.93e-07
8.85251	-2.96e-07
8.85883	-2.97e-07
8.86515	-2.93e-07
8.87146	-2.85e-07
8.87778	-2.84e-07
8.88409	-2.84e-07
8.89041	-2.84e-07
8.89673	-2.85e-07
8.90304	-2.85e-07
8.90936	-2.86e-07
8.91567	-2.93e-07
8.92199	-2.95e-07
8.92831	-2.96e-07
8.93462	-2.93e-07
8.94094	-2.84e-07
8.94725	-2.84e-07
8.95357	-2.84e-07
8.95988	-2.84e-07
8.9662	-2.85e-07
8.97252	-2.85e-07
8.97883	-2.86e-07
8.98515	-2.92e-07
8.99146	-2.94e-07
8.99778	-2.95e-07
9.0041	-2.93e-07
9.01041	-2.88e-07
9.01673	-2.87e-07
9.02304	-2.87e-07
9.02936	-2.87e-07
9.03567	-2.86e-07
9.04199	-2.86e-07
9.04831	-2.87e-07
9.05462	-2.88e-07
9.06094	-2.92e-07
9.06725	-2.93e-07
9.07357	-2.91e-07
9.07989	-2.89e-07
9.0862	-2.88e-07
9.09252	-2.88e-07
9.09883	-2.89e-07
9.10515	-2.89e-07
9.11146	-2.88e-07
9.11778	-2.89e-07
9.1241	-2.89e-07
9.13041	-2.93e-07
9.13673	-2.94e-07
9.14304	-2.92e-07
9.14936	-2.85e-07
9.15568	-2.85e-07
9.16199	-2.85e-07
9.16831	-2.85e-07
9.17462	-2.85e-07
9.18094	-2.86e-07
9.18725	-2.86e-07
9.19357	-2.91e-07
9.19989	-2.96e-07
9.2062	-2.96e-07
9.21252	-2.95e-07
9.21883	-2.89e-07
9.22515	-2.89e-07
9.23147	-2.89e-07
9.23778	-2.89e-07
9.2441	-2.89e-07
9.25041	-2.9e-07
9.25673	-2.9e-07
9.26304	-2.91e-07
9.26936	-2.95e-07
9.27568	-2.98e-07
9.28199	-2.98e-07
9.28831	-2.93e-07
9.29462	-2.93e-07
9.30094	-2.93e-07
9.30726	-2.93e-07
9.31357	-2.93e-07
9.31989	-2.93e-07
9.3262	-2.93e-07
9.33252	-2.94e-07
9.33883	-2.99e-07
9.34515	-3.02e-07
9.35147	-3.02e-07
9.35778	-2.97e-07
9.3641	-2.94e-07
9.37041	-2.93e-07
9.37673	-2.93e-07
9.38305	-2.93e-07
9.38936	-2.93e-07
9.39568	-2.94e-07
9.40199	-2.95e-07
9.40831	-3.01e-07
9.41462	-3.04e-07
9.42094	-3.02e-07
9.42726	-2.97e-07
9.43357	-2.96e-07
9.43989	-2.96e-07
9.4462	-2.96e-07
9.45252	-2.96e-07
9.45884	-2.95e-07
9.46515	-2.96e-07
9.47147	-2.97e-07
9.47778	-2.99e-07
9.4841	-3.01e-07
9.49041	-3.01e-07
9.49673	-2.98e-07
9.50305	-2.97e-07
9.50936	-2.97e-07
9.51568	-2.97e-07
9.52199	-2.98e-07
9.52831	-2.97e-07
9.53463	-2.98e-07
9.54094	-2.98e-07
9.54726	-3e-07
9.55357	-3.04e-07
9.55989	-3.04e-07
9.5662	-2.99e-07
9.57252	-2.97e-07
9.57884	-2.96e-07
9.58515	-2.96e-07
9.59147	-2.96e-07
9.59778	-2.96e-07
9.6041	-2.97e-07
9.61042	-2.97e-07
9.61673	-2.99e-07
9.62305	-3.01e-07
9.62936	-3.02e-07
9.63568	-2.99e-07
9.64199	-2.92e-07
9.64831	-2.93e-07
9.65463	-2.93e-07
9.66094	-2.94e-07
9.66726	-2.94e-07
9.67357	-2.94e-07
9.67989	-2.94e-07
9.68621	-3e-07
9.69252	-3.03e-07
9.69884	-3.03e-07
9.70515	-3e-07
9.71147	-2.93e-07
9.71779	-2.93e-07
9.7241	-2.93e-07
9.73042	-2.93e-07
9.73673	-2.92e-07
9.74305	-2.92e-07
9.74936	-2.92e-07
9.75568	-2.92e-07
9.762	-2.96e-07
9.76831	-2.97e-07
9.77463	-2.94e-07
9.78094	-2.88e-07
9.78726	-2.88e-07
9.79358	-2.88e-07
9.79989	-2.88e-07
9.80621	-2.88e-07
9.81252	-2.88e-07
9.81884	-2.88e-07
9.82515	-2.89e-07
9.83147	-2.93e-07
9.83779	-2.94e-07
9.8441	-2.92e-07
9.85042	-2.84e-07
9.85673	-2.82e-07
9.86305	-2.81e-07
9.86937	-2.81e-07
9.87568	-2.82e-07
9.882	-2.82e-07
9.88831	-2.82e-07
9.89463	-2.88e-07
9.90094	-2.92e-07
9.90726	-2.92e-07
9.91358	-2.9e-07
9.91989	-2.84e-07
9.92621	-2.83e-07
9.93252	-2.82e-07
9.93884	-2.82e-07
9.94516	-2.81e-07
9.95147	-2.79e-07
9.95779	-2.79e-07
9.9641	-2.82e-07
9.97042	-2.84e-07
9.97673	-2.88e-07
9.98305	-2.87e-07
9.98937	-2.83e-07
9.99568	-2.81e-07
10.002	-2.8e-07
10.0083	-2.79e-07
10.0146	-2.78e-07
10.0209	-2.78e-07
10.0273	-2.78e-07
10.0336	-2.78e-07
10.0399	-2.82e-07
10.0462	-2.83e-07
10.0525	-2.82e-07
10.0588	-2.76e-07
10.0652	-2.74e-07
10.0715	-2.73e-07
10.0778	-2.73e-07
10.0841	-2.72e-07
10.0904	-2.71e-07
10.0967	-2.72e-07
10.1031	-2.72e-07
10.1094	-2.74e-07
10.1157	-2.76e-07
10.122	-2.75e-07
10.1283	-2.7e-07
10.1346	-2.63e-07
10.1409	-2.63e-07
10.1473	-2.62e-07
10.1536	-2.62e-07
10.1599	-2.62e-07
10.1662	-2.62e-07
10.1725	-2.63e-07
10.1788	-2.68e-07
10.1852	-2.71e-07
10.1915	-2.7e-07
10.1978	-2.66e-07
10.2041	-2.59e-07
10.2104	-2.58e-07
10.2167	-2.58e-07
10.2231	-2.57e-07
10.2294	-2.58e-07
10.2357	-2.58e-07
10.242	-2.6e-07
10.2483	-2.67e-07
10.2546	-2.69e-07
10.2609	-2.68e-07
10.2673	-2.63e-07
10.2736	-2.6e-07
10.2799	-2.59e-07
10.2862	-2.59e-07
10.2925	-2.58e-07
10.2988	-2.57e-07
10.3052	-2.56e-07
10.3115	-2.57e-07
10.3178	-2.57e-07
10.3241	-2.61e-07
10.3304	-2.6e-07
10.3367	-2.57e-07
10.3431	-2.49e-07
10.3494	-2.49e-07
10.3557	-2.49e-07
10.362	-2.49e-07
10.3683	-2.49e-07
10.3746	-2.49e-07
10.3809	-2.49e-07
10.3873	-2.55e-07
10.3936	-2.57e-07
10.3999	-2.58e-07
10.4062	-2.55e-07
10.4125	-2.47e-07
10.4188	-2.47e-07
10.4252	-2.46e-07
10.4315	-2.46e-07
10.4378	-2.47e-07
10.4441	-2.47e-07
10.4504	-2.48e-07
10.4567	-2.54e-07
10.4631	-2.58e-07
10.4694	-2.58e-07
10.4757	-2.54e-07
10.482	-2.49e-07
10.4883	-2.49e-07
10.4946	-2.49e-07
10.5009	-2.49e-07
10.5073	-2.49e-07
10.5136	-2.49e-07
10.5199	-2.49e-07
10.5262	-2.49e-07
10.5325	-2.53e-07
10.5388	-2.55e-07
10.5452	-2.54e-07
10.5515	-2.48e-07
10.5578	-2.48e-07
10.5641	-2.48e-07
10.5704	-2.47e-07
10.5767	-2.47e-07
10.5831	-2.46e-07
10.5894	-2.46e-07
10.5957	-2.46e-07
10.602	-2.52e-07
10.6083	-2.53e-07
10.6146	-2.51e-07
10.621	-2.44e-07
10.6273	-2.41e-07
10.6336	-2.41e-07
10.6399	-2.41e-07
10.6462	-2.41e-07
10.6525	-2.41e-07
10.6588	-2.41e-07
10.6652	-2.47e-07
10.6715	-2.53e-07
10.6778	-2.54e-07
10.6841	-2.52e-07
10.6904	-2.45e-07
10.6967	-2.42e-07
10.7031	-2.41e-07
10.7094	-2.41e-07
10.7157	-2.41e-07
10.722	-2.41e-07
10.7283	-2.42e-07
10.7346	-2.46e-07
10.741	-2.51e-07
10.7473	-2.52e-07
10.7536	-2.5e-07
10.7599	-2.45e-07
10.7662	-2.44e-07
10.7725	-2.44e-07
10.7788	-2.44e-07
10.7852	-2.44e-07
10.7915	-2.42e-07
10.7978	-2.43e-07
10.8041	-2.44e-07
10.8104	-2.46e-07
10.8167	-2.48e-07
10.8231	-2.47e-07
10.8294	-2.43e-07
10.8357	-2.39e-07
10.842	-2.38e-07
10.8483	-2.37e-07
10.8546	-2.37e-07
10.861	-2.37e-07
10.8673	-2.39e-07
10.8736	-2.41e-07
10.8799	-2.47e-07
10.8862	-2.5e-07
10.8925	-2.5e-07
10.8988	-2.45e-07
10.9052	-2.38e-07
10.9115	-2.38e-07
10.9178	-2.38e-07
10.9241	-2.38e-07
10.9304	-2.38e-07
10.9367	-2.39e-07
10.9431	-2.4e-07
10.9494	-2.46e-07
10.9557	-2.48e-07
10.962	-2.47e-07
10.9683	-2.44e-07
10.9746	-2.38e-07
10.981	-2.38e-07
10.9873	-2.38e-07
10.9936	-2.38e-07
10.9999	-2.37e-07
11.0062	-2.37e-07
11.0125	-2.37e-07
11.0188	-2.39e-07
11.0252	-2.43e-07
11.0315	-2.42e-07
11.0378	-2.39e-07
11.0441	-2.36e-07
11.0504	-2.35e-07
11.0567	-2.34e-07
11.0631	-2.34e-07
11.0694	-2.33e-07
11.0757	-2.33e-07
11.082	-2.33e-07
11.0883	-2.34e-07
11.0946	-2.38e-07
11.101	-2.39e-07
11.1073	-2.37e-07
11.1136	-2.3e-07
11.1199	-2.29e-07
11.1262	-2.28e-07
11.1325	-2.28e-07
11.1388	-2.28e-07
11.1452	-2.28e-07
11.1515	-2.29e-07
11.1578	-2.35e-07
11.1641	-2.39e-07
11.1704	-2.4e-07
11.1767	-2.37e-07
11.1831	-2.29e-07
11.1894	-2.27e-07
11.1957	-2.27e-07
11.202	-2.26e-07
11.2083	-2.26e-07
11.2146	-2.26e-07
11.221	-2.26e-07
11.2273	-2.32e-07
11.2336	-2.36e-07
11.2399	-2.37e-07
11.2462	-2.34e-07
11.2525	-2.28e-07
11.2589	-2.27e-07
11.2652	-2.27e-07
11.2715	-2.27e-07
11.2778	-2.28e-07
11.2841	-2.29e-07
11.2904	-2.29e-07
11.2967	-2.29e-07
11.3031	-2.34e-07
11.3094	-2.37e-07
11.3157	-2.36e-07
11.322	-2.3e-07
11.3283	-2.29e-07
11.3346	-2.28e-07
11.341	-2.28e-07
11.3473	-2.28e-07
11.3536	-2.28e-07
11.3599	-2.28e-07
11.3662	-2.34e-07
11.3725	-2.4e-07
11.3789	-2.42e-07
11.3852	-2.4e-07
11.3915	-2.34e-07
11.3978	-2.32e-07
11.4041	-2.31e-07
11.4104	-2.31e-07
11.4167	-2.32e-07
11.4231	-2.32e-07
11.4294	-2.32e-07
11.4357	-2.38e-07
11.442	-2.44e-07
11.4483	-2.45e-07
11.4546	-2.44e-07
11.461	-2.4e-07
11.4673	-2.39e-07
11.4736	-2.39e-07
11.4799	-2.39e-07
11.4862	-2.4e-07
11.4925	-2.4e-07
11.4989	-2.4e-07
11.5052	-2.4e-07
11.5115	-2.45e-07
11.5178	-2.49e-07
11.5241	-2.49e-07
11.5304	-2.47e-07
11.5367	-2.46e-07
11.5431	-2.46e-07
11.5494	-2.46e-07
11.5557	-2.47e-07
11.562	-2.46e-07
11.5683	-2.48e-07
11.5746	-2.49e-07
11.581	-2.52e-07
11.5873	-2.56e-07
11.5936	-2.57e-07
11.5999	-2.53e-07
11.6062	-2.5e-07
11.6125	-2.49e-07
11.6189	-2.49e-07
11.6252	-2.5e-07
11.6315	-2.52e-07
11.6378	-2.52e-07
11.6441	-2.56e-07
11.6504	-2.63e-07
11.6567	-2.67e-07
11.6631	-2.68e-07
11.6694	-2.65e-07
11.6757	-2.58e-07
11.682	-2.58e-07
11.6883	-2.59e-07
11.6946	-2.6e-07
11.701	-2.6e-07
11.7073	-2.62e-07
11.7136	-2.63e-07
11.7199	-2.7e-07
11.7262	-2.74e-07
11.7325	-2.74e-07
11.7389	-2.71e-07
11.7452	-2.69e-07
11.7515	-2.68e-07
11.7578	-2.69e-07
11.7641	-2.7e-07
11.7704	-2.71e-07
11.7767	-2.72e-07
11.7831	-2.72e-07
11.7894	-2.75e-07
11.7957	-2.8e-07
11.802	-2.82e-07
11.8083	-2.8e-07
11.8146	-2.74e-07
11.821	-2.74e-07
11.8273	-2.74e-07
11.8336	-2.74e-07
11.8399	-2.76e-07
11.8462	-2.75e-07
11.8525	-2.76e-07
11.8589	-2.82e-07
11.8652	-2.86e-07
11.8715	-2.87e-07
11.8778	-2.85e-07
11.8841	-2.79e-07
11.8904	-2.79e-07
11.8967	-2.79e-07
11.9031	-2.8e-07
11.9094	-2.8e-07
11.9157	-2.81e-07
11.922	-2.82e-07
11.9283	-2.88e-07
11.9346	-2.91e-07
11.941	-2.91e-07
11.9473	-2.89e-07
11.9536	-2.84e-07
11.9599	-2.83e-07
11.9662	-2.83e-07
11.9725	-2.83e-07
11.9789	-2.84e-07
11.9852	-2.84e-07
11.9915	-2.84e-07
11.9978	-2.86e-07
12.0041	-2.9e-07
12.0104	-2.93e-07
12.0168	-2.93e-07
12.0231	-2.88e-07
12.0294	-2.87e-07
12.0357	-2.87e-07
12.042	-2.87e-07
12.0483	-2.87e-07
12.0546	-2.86e-07
12.061	-2.86e-07
12.0673	-2.88e-07
12.0736	-2.9e-07
12.0799	-2.91e-07
12.0862	-2.9e-07
12.0925	-2.86e-07
12.0989	-2.83e-07
12.1052	-2.82e-07
12.1115	-2.82e-07
12.1178	-2.82e-07
12.1241	-2.82e-07
12.1304	-2.82e-07
12.1368	-2.84e-07
12.1431	-2.89e-07
12.1494	-2.91e-07
12.1557	-2.9e-07
12.162	-2.83e-07
12.1683	-2.75e-07
12.1746	-2.75e-07
12.181	-2.75e-07
12.1873	-2.75e-07
12.1936	-2.75e-07
12.1999	-2.75e-07
12.2062	-2.76e-07
12.2125	-2.82e-07
12.2189	-2.85e-07
12.2252	-2.84e-07
12.2315	-2.79e-07
12.2378	-2.76e-07
12.2441	-2.74e-07
12.2504	-2.73e-07
12.2568	-2.73e-07
12.2631	-2.72e-07
12.2694	-2.73e-07
12.2757	-2.73e-07
12.282	-2.75e-07
12.2883	-2.78e-07
12.2946	-2.78e-07
12.301	-2.73e-07
12.3073	-2.66e-07
12.3136	-2.66e-07
12.3199	-2.65e-07
12.3262	-2.65e-07
12.3325	-2.65e-07
12.3389	-2.65e-07
[truncated: 3,701 more rows]

## Sheet: Fig 3F
vol (ml)	differential refractive index data: differential refractive index	Molar Massfor Peak 1 : Molar Mass(g/mol)
-0.28019	-1.86e-08
-0.273874	-2.71e-08
-0.267558	-3.51e-08
-0.261242	-4.3e-08
-0.254927	-4.98e-08
-0.248611	-5.26e-08
-0.242295	-5.23e-08
-0.235979	-5.08e-08
-0.229663	-4.59e-08
-0.223347	-4.66e-08
-0.217032	-4.73e-08
-0.210716	-4.92e-08
-0.2044	-5.14e-08
-0.198084	-5.43e-08
-0.191768	-6.17e-08
-0.185452	-7.46e-08
-0.179137	-8.73e-08
-0.172821	-9.65e-08
-0.166505	-1.01e-07
-0.160189	-1e-07
-0.153873	-9.96e-08
-0.147557	-9.91e-08
-0.141241	-9.84e-08
-0.134926	-9.48e-08
-0.12861	-8.92e-08
-0.122294	-8.46e-08
-0.115978	-8.39e-08
-0.109662	-8.32e-08
-0.103346	-8.14e-08
-0.0970306	-7.68e-08
-0.0907148	-6.77e-08
-0.084399	-6.03e-08
-0.0780831	-5.91e-08
-0.0717673	-5.84e-08
-0.0654514	-5.55e-08
-0.0591356	-5.21e-08
-0.0528198	-5.1e-08
-0.0465039	-5.1e-08
-0.0401881	-5.1e-08
-0.0338722	-5.11e-08
-0.0275564	-4.9e-08
-0.0212406	-4.34e-08
-0.0149247	-3.6e-08
-0.0086089	-3.3e-08
-0.002293	-3.29e-08
0.0040228	-3.12e-08
0.0103386	-3.07e-08
0.0166545	-3.09e-08
0.0229703	-3.11e-08
0.0292862	-3.4e-08
0.035602	-3.44e-08
0.0419178	-3.24e-08
0.0482337	-2.59e-08
0.0545495	-1.72e-08
0.0608654	-1.61e-08
0.0671812	-1.5e-08
0.073497	-1.49e-08
0.0798129	-1.41e-08
0.0861287	-1.37e-08
0.0924446	-1.55e-08
0.0987604	-1.73e-08
0.105076	-1.76e-08
0.111392	-1.58e-08
0.117708	-1.05e-08
0.124024	-4.22e-09
0.13034	-3.28e-09
0.136655	-2.34e-09
0.142971	-6.4e-10
0.149287	1.07e-09
0.155603	9.52e-10
0.161919	8.31e-10
0.168235	-8e-10
0.17455	-3.02e-09
0.180866	-1.58e-09
0.187182	3.64e-09
0.193498	1.22e-08
0.199814	1.4e-08
0.20613	1.49e-08
0.212446	1.57e-08
0.218761	1.79e-08
0.225077	1.66e-08
0.231393	1.53e-08
0.237709	1.27e-08
0.244025	1.09e-08
0.250341	1.18e-08
0.256656	1.69e-08
0.262972	2.6e-08
0.269288	2.75e-08
0.275604	2.77e-08
0.28192	2.8e-08
0.288236	2.9e-08
0.294551	2.82e-08
0.300867	2.74e-08
0.307183	2.53e-08
0.313499	2.36e-08
0.319815	2.44e-08
0.326131	2.86e-08
0.332446	3.55e-08
0.338762	3.62e-08
0.345078	3.69e-08
0.351394	3.73e-08
0.35771	3.95e-08
0.364026	4.06e-08
0.370342	4.07e-08
0.376657	3.93e-08
0.382973	3.8e-08
0.389289	3.77e-08
0.395605	4.02e-08
0.401921	4.62e-08
0.408237	4.74e-08
0.414552	4.77e-08
0.420868	4.81e-08
0.427184	4.89e-08
0.4335	4.99e-08
0.439816	5.03e-08
0.446132	4.95e-08
0.452447	4.87e-08
0.458763	4.88e-08
0.465079	5.14e-08
0.471395	5.88e-08
0.477711	6.2e-08
0.484027	6.35e-08
0.490343	6.4e-08
0.496658	6.46e-08
0.502974	6.37e-08
0.50929	6.28e-08
0.515606	6.07e-08
0.521922	5.8e-08
0.528238	5.8e-08
0.534553	6.05e-08
0.540869	6.7e-08
0.547185	6.85e-08
0.553501	6.87e-08
0.559817	6.89e-08
0.566133	6.97e-08
0.572448	7.2e-08
0.578764	7.12e-08
0.58508	7.04e-08
0.591396	6.86e-08
0.597712	6.71e-08
0.604028	6.92e-08
0.610343	7.5e-08
0.616659	7.96e-08
0.622975	7.97e-08
0.629291	7.98e-08
0.635607	8.1e-08
0.641923	8.19e-08
0.648239	8.24e-08
0.654554	8.04e-08
0.66087	7.84e-08
0.667186	7.73e-08
0.673502	7.86e-08
0.679818	8.33e-08
0.686134	8.99e-08
0.692449	9.02e-08
0.698765	9.04e-08
0.705081	9.05e-08
0.711397	8.98e-08
0.717713	8.91e-08
0.724029	8.73e-08
0.730344	8.15e-08
0.73666	7.9e-08
0.742976	8e-08
0.749292	8.59e-08
0.755608	9.38e-08
0.761924	9.36e-08
0.768239	9.35e-08
0.774555	9.3e-08
0.780871	9.22e-08
0.787187	9.14e-08
0.793503	8.92e-08
0.799819	8.42e-08
0.806135	8.32e-08
0.81245	8.4e-08
0.818766	8.87e-08
0.825082	9.09e-08
0.831398	9.14e-08
0.837714	9.15e-08
0.84403	9.16e-08
0.850345	9.21e-08
0.856661	9.11e-08
0.862977	9.01e-08
0.869293	8.76e-08
0.875609	8.29e-08
0.881925	8.28e-08
0.88824	8.66e-08
0.894556	8.84e-08
0.900872	8.89e-08
0.907188	8.84e-08
0.913504	8.8e-08
0.91982	8.83e-08
0.926135	8.76e-08
0.932451	8.68e-08
0.938767	8.48e-08
0.945083	8.14e-08
0.951399	8.14e-08
0.957715	8.51e-08
0.964031	8.82e-08
0.970346	8.98e-08
0.976662	8.93e-08
0.982978	8.89e-08
0.989294	8.81e-08
0.99561	8.67e-08
1.00193	8.53e-08
1.00824	8e-08
1.01456	7.7e-08
1.02087	7.55e-08
1.02719	7.77e-08
1.0335	8.5e-08
1.03982	8.68e-08
1.04614	8.71e-08
1.05245	8.71e-08
1.05877	8.65e-08
1.06508	8.58e-08
1.0714	8.46e-08
1.07772	7.77e-08
1.08403	7.35e-08
1.09035	7.29e-08
1.09666	7.55e-08
1.10298	7.79e-08
1.10929	7.9e-08
1.11561	7.89e-08
1.12193	7.87e-08
1.12824	7.79e-08
1.13456	7.74e-08
1.14087	7.7e-08
1.14719	7.53e-08
1.15351	7.03e-08
1.15982	6.75e-08
1.16614	6.8e-08
1.17245	7.34e-08
1.17877	7.34e-08
1.18508	7.34e-08
1.1914	7.23e-08
1.19772	7.16e-08
1.20403	7.13e-08
1.21035	6.83e-08
1.21666	6.19e-08
1.22298	5.7e-08
1.2293	5.53e-08
1.23561	5.62e-08
1.24193	6.19e-08
1.24824	6.29e-08
1.25456	6.32e-08
1.26087	6.27e-08
1.26719	6.22e-08
1.27351	6.19e-08
1.27982	6.16e-08
1.28614	5.61e-08
1.29245	5.13e-08
1.29877	4.95e-08
1.30509	4.97e-08
1.3114	5.33e-08
1.31772	5.34e-08
1.32403	5.29e-08
1.33035	5.25e-08
1.33667	5.06e-08
1.34298	5.04e-08
1.3493	5.03e-08
1.35561	4.97e-08
1.36193	4.47e-08
1.36824	4.12e-08
1.37456	4e-08
1.38088	4.29e-08
1.38719	4.32e-08
1.39351	4.3e-08
1.39982	4.28e-08
1.40614	4.23e-08
1.41246	4.21e-08
1.41877	4.11e-08
1.42509	4e-08
1.4314	3.43e-08
1.43772	3.03e-08
1.44403	2.94e-08
1.45035	3.31e-08
1.45667	3.53e-08
1.46298	3.57e-08
1.4693	3.49e-08
1.47561	3.41e-08
1.48193	3.35e-08
1.48825	3.32e-08
1.49456	2.9e-08
1.50088	2.24e-08
1.50719	1.91e-08
1.51351	1.84e-08
1.51982	2.12e-08
1.52614	2.29e-08
1.53246	2.33e-08
1.53877	2.23e-08
1.54509	2.14e-08
1.5514	2.1e-08
1.55772	2.03e-08
1.56404	1.96e-08
1.57035	1.43e-08
1.57667	1.08e-08
1.58298	9.76e-09
1.5893	1.19e-08
1.59561	1.34e-08
1.60193	1.33e-08
1.60825	1.32e-08
1.61456	9.29e-09
1.62088	8.54e-09
1.62719	8.24e-09
1.63351	7.95e-09
1.63983	2.61e-09
1.64614	-1.76e-09
1.65246	-2.87e-09
1.65877	7.7e-11
1.66509	2.87e-09
1.6714	4.07e-09
1.67772	3.57e-09
1.68404	3.06e-09
1.69035	2.9e-09
1.69667	1.71e-09
1.70298	5.13e-10
1.7093	-6.38e-09
1.71562	-1.06e-08
1.72193	-1.2e-08
1.72825	-1.04e-08
1.73456	-3.87e-09
1.74088	-3.7e-09
1.74719	-4.02e-09
1.75351	-4.33e-09
1.75983	-4.55e-09
1.76614	-5e-09
1.77246	-8.92e-09
1.77877	-1.58e-08
1.78509	-2.02e-08
1.79141	-2.17e-08
1.79772	-2.05e-08
1.80404	-1.81e-08
1.81035	-1.7e-08
1.81667	-1.73e-08
1.82298	-1.76e-08
1.8293	-1.8e-08
1.83562	-1.9e-08
1.84193	-2e-08
1.84825	-2.21e-08
1.85456	-2.73e-08
1.86088	-3.02e-08
1.8672	-2.93e-08
1.87351	-2.44e-08
1.87983	-2.43e-08
1.88614	-2.47e-08
1.89246	-2.5e-08
1.89877	-2.66e-08
1.90509	-2.7e-08
1.91141	-2.72e-08
1.91772	-3.08e-08
1.92404	-3.49e-08
1.93035	-3.68e-08
1.93667	-3.63e-08
1.94299	-3.07e-08
1.9493	-3e-08
1.95562	-3.02e-08
1.96193	-3.03e-08
1.96825	-3.26e-08
1.97456	-3.32e-08
1.98088	-3.48e-08
1.9872	-4.04e-08
1.99351	-4.63e-08
1.99983	-4.9e-08
2.00614	-4.82e-08
2.01246	-4.35e-08
2.01878	-4.18e-08
2.02509	-4.21e-08
2.03141	-4.24e-08
2.03772	-4.31e-08
2.04404	-4.3e-08
2.05036	-4.31e-08
2.05667	-4.32e-08
2.06299	-4.82e-08
2.0693	-5.17e-08
2.07562	-5.21e-08
2.08193	-4.82e-08
2.08825	-4.8e-08
2.09457	-4.84e-08
2.10088	-4.87e-08
2.1072	-4.99e-08
2.11351	-5.01e-08
2.11983	-5.02e-08
2.12615	-5.06e-08
2.13246	-5.56e-08
2.13878	-5.92e-08
2.14509	-6.01e-08
2.15141	-5.7e-08
2.15772	-5.44e-08
2.16404	-5.34e-08
2.17036	-5.38e-08
2.17667	-5.43e-08
2.18299	-5.49e-08
2.1893	-5.56e-08
2.19562	-5.73e-08
2.20194	-6.32e-08
2.20825	-6.57e-08
2.21457	-6.58e-08
2.22088	-6.17e-08
2.2272	-5.82e-08
2.23351	-5.65e-08
2.23983	-5.69e-08
2.24615	-5.72e-08
2.25246	-5.83e-08
2.25878	-6.02e-08
2.26509	-6.21e-08
2.27141	-6.88e-08
2.27773	-7.13e-08
2.28404	-7.12e-08
2.29036	-6.77e-08
2.29667	-6.49e-08
2.30299	-6.37e-08
2.3093	-6.37e-08
2.31562	-6.38e-08
2.32194	-6.37e-08
2.32825	-6.38e-08
2.33457	-6.39e-08
2.34088	-6.95e-08
2.3472	-7.44e-08
2.35352	-7.5e-08
2.35983	-7.23e-08
2.36615	-7.01e-08
2.37246	-6.92e-08
2.37878	-6.94e-08
2.38509	-6.97e-08
2.39141	-6.96e-08
2.39773	-7.01e-08
2.40404	-7.07e-08
2.41036	-7.23e-08
2.41667	-7.61e-08
2.42299	-7.74e-08
2.42931	-7.56e-08
2.43562	-6.98e-08
2.44194	-6.94e-08
2.44825	-6.96e-08
2.45457	-6.97e-08
2.46088	-7.02e-08
2.4672	-7.09e-08
2.47352	-7.16e-08
2.47983	-7.76e-08
2.48615	-8.18e-08
2.49246	-8.27e-08
2.49878	-8.07e-08
2.5051	-7.46e-08
2.51141	-7.46e-08
2.51773	-7.47e-08
2.52404	-7.54e-08
2.53036	-7.53e-08
2.53667	-7.5e-08
2.54299	-7.53e-08
2.54931	-7.56e-08
2.55562	-8.05e-08
2.56194	-8.28e-08
2.56825	-8.17e-08
2.57457	-7.67e-08
2.58089	-7.61e-08
2.5872	-7.6e-08
2.59352	-7.58e-08
2.59983	-7.56e-08
2.60615	-7.56e-08
2.61246	-7.56e-08
2.61878	-7.68e-08
2.6251	-8.06e-08
2.63141	-8.23e-08
2.63773	-8.07e-08
2.64404	-7.44e-08
2.65036	-7.14e-08
2.65668	-7.13e-08
2.66299	-7.14e-08
2.66931	-7.15e-08
2.67562	-7.2e-08
2.68194	-7.25e-08
2.68825	-7.92e-08
2.69457	-8.46e-08
2.70089	-8.55e-08
2.7072	-8.34e-08
2.71352	-7.81e-08
2.71983	-7.64e-08
2.72615	-7.64e-08
2.73247	-7.64e-08
2.73878	-7.65e-08
2.7451	-7.58e-08
2.75141	-7.69e-08
2.75773	-7.8e-08
2.76404	-8.04e-08
2.77036	-8.3e-08
2.77668	-8.24e-08
2.78299	-7.76e-08
2.78931	-7.52e-08
2.79562	-7.49e-08
2.80194	-7.45e-08
2.80826	-7.44e-08
2.81457	-7.32e-08
2.82089	-7.35e-08
2.8272	-7.38e-08
2.83352	-7.55e-08
2.83984	-7.87e-08
2.84615	-7.9e-08
2.85247	-7.47e-08
2.85878	-7.25e-08
2.8651	-7.18e-08
2.87141	-7.18e-08
2.87773	-7.19e-08
2.88405	-7.1e-08
2.89036	-7.16e-08
2.89668	-7.22e-08
2.90299	-7.39e-08
2.90931	-7.63e-08
2.91563	-7.58e-08
2.92194	-7.19e-08
2.92826	-6.51e-08
2.93457	-6.5e-08
2.94089	-6.51e-08
2.9472	-6.52e-08
2.95352	-6.55e-08
2.95984	-6.59e-08
2.96615	-6.69e-08
2.97247	-7.3e-08
2.97878	-7.6e-08
2.9851	-7.61e-08
2.99142	-7.09e-08
2.99773	-6.36e-08
3.00405	-6.33e-08
3.01036	-6.32e-08
3.01668	-6.31e-08
3.02299	-6.09e-08
3.02931	-6.03e-08
3.03563	-6.11e-08
3.04194	-6.18e-08
3.04826	-6.5e-08
3.05457	-6.42e-08
3.06089	-6.05e-08
3.06721	-5.47e-08
3.07352	-5.45e-08
3.07984	-5.44e-08
3.08615	-5.41e-08
3.09247	-5.3e-08
3.09878	-5.25e-08
3.1051	-5.28e-08
3.11142	-5.3e-08
3.11773	-5.62e-08
3.12405	-5.58e-08
3.13036	-5.3e-08
3.13668	-4.52e-08
3.143	-4.3e-08
3.14931	-4.28e-08
3.15563	-4.25e-08
3.16194	-4.17e-08
3.16826	-4.27e-08
3.17457	-4.37e-08
3.18089	-4.6e-08
3.18721	-4.89e-08
3.19352	-4.82e-08
3.19984	-4.55e-08
3.20615	-3.86e-08
3.21247	-3.56e-08
3.21879	-3.45e-08
3.2251	-3.34e-08
3.23142	-3.34e-08
3.23773	-3.45e-08
3.24405	-3.57e-08
3.25036	-3.81e-08
3.25668	-4.12e-08
3.263	-4.09e-08
3.26931	-3.81e-08
3.27563	-3.15e-08
3.28194	-2.62e-08
3.28826	-2.59e-08
3.29458	-2.57e-08
3.30089	-2.36e-08
3.30721	-2.22e-08
3.31352	-2.18e-08
3.31984	-2.39e-08
3.32615	-2.6e-08
3.33247	-2.64e-08
3.33879	-2.44e-08
3.3451	-1.83e-08
3.35142	-1.63e-08
3.35773	-1.55e-08
3.36405	-1.47e-08
3.37037	-1.37e-08
3.37668	-1.18e-08
3.383	-1.2e-08
3.38931	-1.23e-08
3.39563	-1.36e-08
3.40194	-1.44e-08
3.40826	-1.33e-08
3.41458	-7.94e-09
3.42089	-1.75e-10
3.42721	5.24e-10
3.43352	5.64e-10
3.43984	6.04e-10
3.44616	3.75e-10
3.45247	1.46e-10
3.45879	-1.02e-09
3.4651	-6.46e-09
3.47142	-6.53e-09
3.47773	-3.88e-09
3.48405	2.77e-09
3.49037	1.19e-08
3.49668	1.28e-08
3.503	1.3e-08
3.50931	1.32e-08
3.51563	1.32e-08
3.52195	1.27e-08
3.52826	1.23e-08
3.53458	7.59e-09
3.54089	5.93e-09
3.54721	6.82e-09
3.55353	1.22e-08
3.55984	1.92e-08
3.56616	2.03e-08
3.57247	2.14e-08
3.57879	2.23e-08
3.5851	2.45e-08
3.59142	2.56e-08
3.59774	2.57e-08
3.60405	2.43e-08
3.61037	2.29e-08
3.61668	2.2e-08
3.623	2.65e-08
3.62932	3.43e-08
3.63563	3.47e-08
3.64195	3.48e-08
3.64826	3.5e-08
3.65458	3.5e-08
3.66089	3.48e-08
3.66721	3.46e-08
3.67353	2.97e-08
3.67984	2.77e-08
3.68616	2.88e-08
3.69247	3.34e-08
3.69879	4.12e-08
3.70511	4.29e-08
3.71142	4.31e-08
3.71774	4.33e-08
3.72405	4.44e-08
3.73037	4.32e-08
3.73668	4.19e-08
3.743	3.91e-08
3.74932	3.65e-08
3.75563	3.71e-08
3.76195	4.11e-08
3.76826	4.89e-08
3.77458	5.07e-08
3.7809	5.14e-08
3.78721	5.22e-08
3.79353	5.35e-08
3.79984	5.4e-08
3.80616	5.34e-08
3.81247	5.29e-08
3.81879	4.93e-08
3.82511	4.89e-08
3.83142	5.21e-08
3.83774	5.77e-08
3.84405	5.86e-08
3.85037	5.87e-08
3.85669	5.88e-08
3.863	5.94e-08
3.86932	5.98e-08
3.87563	5.93e-08
3.88195	5.89e-08
3.88826	5.47e-08
3.89458	5.32e-08
3.9009	5.61e-08
3.90721	6.36e-08
3.91353	6.47e-08
3.91984	6.5e-08
3.92616	6.5e-08
3.93248	6.5e-08
3.93879	6.42e-08
3.94511	6.33e-08
3.95142	6.14e-08
3.95774	5.8e-08
3.96405	5.71e-08
3.97037	5.92e-08
3.97669	6.59e-08
3.983	6.87e-08
3.98932	6.95e-08
3.99563	6.96e-08
4.00195	6.97e-08
4.00827	6.9e-08
4.01458	6.83e-08
4.0209	6.62e-08
4.02721	6.09e-08
4.03353	5.94e-08
4.03984	6.12e-08
4.04616	6.69e-08
4.05248	6.93e-08
4.05879	6.98e-08
4.06511	6.99e-08
4.07142	7.01e-08
4.07774	7.04e-08
4.08406	7.04e-08
4.09037	6.8e-08
4.09669	6.55e-08
4.103	6.27e-08
4.10932	6.28e-08
4.11563	6.76e-08
4.12195	7.01e-08
4.12827	7.07e-08
4.13458	7.05e-08
4.1409	7.02e-08
4.14721	6.89e-08
4.15353	6.76e-08
4.15985	6.49e-08
4.16616	5.79e-08
4.17248	5.65e-08
4.17879	5.81e-08
4.18511	6.36e-08
4.19142	6.69e-08
4.19774	6.81e-08
4.20406	6.83e-08
4.21037	6.86e-08
4.21669	6.77e-08
4.223	6.69e-08
4.22932	6.49e-08
4.23564	5.85e-08
4.24195	5.62e-08
4.24827	5.62e-08
4.25458	5.95e-08
4.2609	6.14e-08
4.26721	6.17e-08
4.27353	6.13e-08
4.27985	6.09e-08
4.28616	6.08e-08
4.29248	6.01e-08
4.29879	5.94e-08
4.30511	5.75e-08
4.31143	5.44e-08
4.31774	5.4e-08
4.32406	5.64e-08
4.33037	5.84e-08
4.33669	5.91e-08
4.34301	5.88e-08
4.34932	5.85e-08
4.35564	5.86e-08
4.36195	5.86e-08
4.36827	5.63e-08
4.37458	5.4e-08
4.3809	5.08e-08
4.38722	5e-08
4.39353	5.26e-08
4.39985	5.9e-08
4.40616	5.88e-08
4.41248	5.86e-08
4.4188	5.77e-08
4.42511	5.73e-08
4.43143	5.59e-08
4.43774	5.45e-08
4.44406	4.78e-08
4.45037	4.37e-08
4.45669	4.26e-08
4.46301	4.51e-08
4.46932	4.75e-08
4.47564	4.86e-08
4.48195	4.88e-08
4.48827	4.88e-08
4.49459	4.89e-08
4.5009	4.86e-08
4.50722	4.83e-08
4.51353	4.61e-08
4.51985	4.2e-08
4.52616	4.03e-08
4.53248	4.14e-08
4.5388	4.38e-08
4.54511	4.48e-08
4.55143	4.43e-08
4.55774	4.38e-08
4.56406	4.38e-08
4.57038	4.37e-08
4.57669	4.37e-08
4.58301	4.18e-08
4.58932	3.59e-08
4.59564	3.31e-08
4.60195	3.42e-08
4.60827	3.95e-08
4.61459	4.02e-08
4.6209	4.01e-08
4.62722	4e-08
4.63353	3.78e-08
4.63985	3.75e-08
4.64617	3.48e-08
4.65248	2.78e-08
4.6588	2.26e-08
4.66511	2.06e-08
4.67143	2.16e-08
4.67774	2.82e-08
4.68406	2.95e-08
4.69038	3.02e-08
4.69669	3.03e-08
4.70301	3.04e-08
4.70932	2.89e-08
4.71564	2.73e-08
4.72196	2.11e-08
4.72827	1.57e-08
4.73459	1.3e-08
4.7409	1.33e-08
4.74722	1.74e-08
4.75353	1.78e-08
4.75985	1.78e-08
4.76617	1.78e-08
4.77248	1.66e-08
4.7788	1.66e-08
4.78511	1.56e-08
4.79143	1.46e-08
4.79775	9.29e-09
4.80406	6.92e-09
4.81038	8.22e-09
4.81669	1.38e-08
4.82301	1.65e-08
4.82932	1.65e-08
4.83564	1.65e-08
4.84196	1.65e-08
4.84827	1.66e-08
4.85459	1.63e-08
4.8609	1.61e-08
4.86722	1.02e-08
4.87354	6.48e-09
4.87985	5.58e-09
4.88617	9.14e-09
4.89248	1.21e-08
4.8988	1.28e-08
4.90511	1.24e-08
4.91143	1.19e-08
4.91775	1.06e-08
4.92406	9.33e-09
4.93038	6.74e-09
4.93669	5.21e-10
4.94301	-2.27e-09
4.94933	-2.79e-09
4.95564	5.29e-10
4.96196	2.33e-09
4.96827	2.67e-09
4.97459	2.34e-09
4.9809	2.02e-09
4.98722	2.26e-09
4.99354	1.34e-09
4.99985	4.18e-10
5.00617	-1.78e-09
5.01248	-5.34e-09
5.0188	-6.45e-09
5.02512	-3.37e-09
5.03143	-1.54e-09
5.03775	-1.24e-09
5.04406	-1.95e-09
5.05038	-2.66e-09
5.05669	-3.86e-09
5.06301	-4.1e-09
5.06933	-4.35e-09
5.07564	-8.88e-09
5.08196	-1.2e-08
5.08827	-1.39e-08
5.09459	-1.2e-08
5.10091	-5.4e-09
5.10722	-5.67e-09
5.11354	-5.95e-09
5.11985	-6.82e-09
5.12617	-7.57e-09
5.13249	-8.67e-09
5.1388	-9.77e-09
5.14512	-1.59e-08
5.15143	-1.95e-08
5.15775	-2.04e-08
5.16406	-1.76e-08
5.17038	-1.48e-08
5.1767	-1.35e-08
5.18301	-1.37e-08
5.18933	-1.38e-08
5.19564	-1.34e-08
5.20196	-1.39e-08
5.20828	-1.44e-08
5.21459	-1.62e-08
5.22091	-1.99e-08
5.22722	-2.18e-08
5.23354	-2.12e-08
5.23985	-1.56e-08
5.24617	-1.52e-08
5.25249	-1.5e-08
5.2588	-1.48e-08
5.26512	-1.42e-08
5.27143	-1.42e-08
5.27775	-1.47e-08
5.28407	-1.52e-08
5.29038	-1.91e-08
5.2967	-1.96e-08
5.30301	-1.81e-08
5.30933	-1.32e-08
5.31564	-1.31e-08
5.32196	-1.31e-08
5.32828	-1.32e-08
5.33459	-1.32e-08
5.34091	-1.29e-08
5.34722	-1.29e-08
5.35354	-1.3e-08
5.35986	-1.73e-08
5.36617	-1.92e-08
5.37249	-1.74e-08
5.3788	-1.12e-08
5.38512	-8.68e-09
5.39143	-7.93e-09
5.39775	-7.61e-09
5.40407	-7.29e-09
5.41038	-8.22e-09
5.4167	-9.14e-09
5.42301	-1.14e-08
5.42933	-1.6e-08
5.43565	-1.74e-08
5.44196	-1.61e-08
5.44828	-1.04e-08
5.45459	-7.43e-09
5.46091	-6.28e-09
5.46722	-6.19e-09
5.47354	-6.2e-09
5.47986	-6.22e-09
5.48617	-7.34e-09
5.49249	-1.26e-08
5.4988	-1.8e-08
5.50512	-1.9e-08
5.51144	-1.75e-08
5.51775	-1.28e-08
5.52407	-1.09e-08
5.53038	-1.05e-08
5.5367	-1e-08
5.54301	-9.73e-09
5.54933	-7.58e-09
5.55565	-8.57e-09
5.56196	-9.56e-09
5.56828	-1.17e-08
5.57459	-1.41e-08
5.58091	-1.36e-08
5.58723	-8.9e-09
5.59354	-5.47e-09
5.59986	-4.08e-09
5.60617	-3.74e-09
5.61249	-3.41e-09
5.6188	-4.36e-09
5.62512	-5.3e-09
5.63144	-7.63e-09
5.63775	-1.34e-08
5.64407	-1.47e-08
5.65038	-1.36e-08
5.6567	-9.25e-09
5.66302	-2.1e-09
5.66933	-2.08e-09
5.67565	-2.28e-09
5.68196	-2.48e-09
5.68828	-3.1e-09
5.69459	-3.72e-09
5.70091	-5.32e-09
5.70723	-1.14e-08
5.71354	-1.36e-08
5.71986	-1.32e-08
5.72617	-9.75e-09
5.73249	-7.39e-09
5.73881	-6.33e-09
5.74512	-5.26e-09
5.75144	-5.19e-09
5.75775	-3.69e-09
5.76407	-4.3e-09
5.77038	-4.91e-09
5.7767	-7.18e-09
5.78302	-1.1e-08
5.78933	-1.06e-08
5.79565	-6.79e-09
5.80196	-3.92e-09
5.80828	-2.55e-09
5.8146	-2.22e-09
5.82091	-1.88e-09
5.82723	-1.27e-09
5.83354	-1.08e-09
5.83986	-1.8e-09
5.84617	-2.53e-09
5.85249	-5.45e-09
5.85881	-6.39e-09
5.86512	-4.94e-09
5.87144	1e-09
5.87775	1.61e-09
5.88407	1.66e-09
5.89039	1.44e-09
5.8967	1.22e-09
5.90302	9.5e-10
5.90933	6.82e-10
5.91565	-5.25e-09
5.92197	-8.9e-09
5.92828	-9.46e-09
5.9346	-7.97e-09
5.94091	-1.2e-09
5.94723	1.78e-09
5.95354	2.43e-09
5.95986	2.55e-09
5.96618	2.2e-09
5.97249	1.86e-09
5.97881	1.05e-09
5.98512	-3.91e-09
5.99144	-7.38e-09
5.99776	-8.31e-09
6.00407	-5.35e-09
6.01039	1.86e-09
6.0167	3.46e-09
6.02302	3.75e-09
6.02933	4.05e-09
6.03565	4.96e-09
6.04197	5.52e-09
6.04828	5.27e-09
6.0546	5.03e-09
6.06091	6.13e-10
6.06723	-3.41e-10
6.07355	1.11e-09
6.07986	6.85e-09
6.08618	9.36e-09
6.09249	9.96e-09
6.09881	1e-08
6.10512	1.01e-08
6.11144	8.94e-09
6.11776	7.79e-09
6.12407	5.23e-09
6.13039	-2.25e-11
6.1367	-1.84e-09
6.14302	-7.74e-10
6.14934	5.33e-09
6.15565	9.39e-09
6.16197	1.14e-08
6.16828	1.19e-08
6.1746	1.24e-08
6.18091	1.17e-08
6.18723	1.1e-08
6.19355	9.36e-09
6.19986	5.98e-09
6.20618	4.35e-09
6.21249	5.05e-09
6.21881	1.01e-08
6.22513	1.25e-08
6.23144	1.34e-08
6.23776	1.39e-08
6.24407	1.43e-08
6.25039	1.58e-08
6.2567	1.61e-08
6.26302	1.57e-08
6.26934	1.53e-08
6.27565	1.29e-08
6.28197	1.28e-08
6.28828	1.77e-08
6.2946	2.05e-08
6.30092	2.18e-08
6.30723	2.31e-08
6.31355	2.33e-08
6.31986	2.51e-08
6.32618	2.48e-08
6.33249	2.46e-08
6.33881	2.31e-08
6.34513	2.13e-08
6.35144	2.21e-08
6.35776	2.61e-08
6.36407	3.39e-08
6.37039	3.37e-08
6.37671	3.35e-08
6.38302	3.31e-08
6.38934	3.29e-08
6.39565	3.16e-08
6.40197	3.03e-08
6.40828	2.54e-08
6.4146	2.36e-08
6.42092	2.4e-08
6.42723	2.79e-08
6.43355	3.58e-08
6.43986	3.67e-08
6.44618	3.67e-08
6.4525	3.68e-08
6.45881	3.8e-08
6.46513	3.65e-08
6.47144	3.51e-08
6.47776	3.18e-08
6.48407	2.77e-08
6.49039	2.83e-08
6.49671	3.27e-08
6.50302	3.97e-08
6.50934	4.02e-08
6.51565	4.03e-08
6.52197	4.05e-08
6.52829	4.11e-08
6.5346	4.19e-08
6.54092	4.18e-08
6.54723	4.17e-08
6.55355	3.85e-08
6.55986	3.82e-08
6.56618	4.1e-08
6.5725	4.81e-08
6.57881	5.02e-08
6.58513	5.04e-08
6.59144	5.06e-08
6.59776	5.05e-08
6.60408	5.05e-08
6.61039	5.01e-08
6.61671	4.41e-08
6.62302	4.05e-08
6.62934	4.07e-08
6.63566	4.4e-08
6.64197	5.21e-08
6.64829	5.46e-08
6.6546	5.48e-08
6.66092	5.49e-08
6.66723	5.49e-08
6.67355	5.4e-08
6.67987	5.32e-08
6.68618	5.11e-08
6.6925	4.78e-08
6.69881	4.74e-08
6.70513	4.96e-08
6.71145	5.56e-08
6.71776	5.76e-08
6.72408	5.81e-08
6.73039	5.86e-08
6.73671	5.92e-08
6.74302	6.03e-08
6.74934	6.07e-08
6.75566	5.84e-08
6.76197	5.61e-08
6.76829	5.55e-08
6.7746	5.81e-08
6.78092	6.26e-08
6.78724	6.45e-08
6.79355	6.53e-08
6.79987	6.62e-08
6.80618	6.7e-08
6.8125	6.78e-08
6.81881	6.8e-08
6.82513	6.59e-08
6.83145	6.39e-08
6.83776	6.23e-08
6.84408	6.39e-08
6.85039	7e-08
6.85671	7.31e-08
6.86303	7.42e-08
6.86934	7.45e-08
6.87566	7.49e-08
6.88197	7.41e-08
6.88829	7.33e-08
6.8946	7.16e-08
6.90092	6.69e-08
6.90724	6.49e-08
6.91355	6.65e-08
6.91987	7.16e-08
6.92618	7.35e-08
6.9325	7.41e-08
6.93882	7.43e-08
6.94513	7.45e-08
6.95145	7.6e-08
6.95776	7.59e-08
6.96408	7.58e-08
6.97039	7.42e-08
6.97671	7.16e-08
6.98303	7.26e-08
6.98934	7.76e-08
6.99566	7.98e-08
7.00197	7.97e-08
7.00829	7.97e-08
7.01461	7.95e-08
7.02092	7.96e-08
7.02724	7.9e-08
7.03355	7.85e-08
7.03987	7.65e-08
7.04618	7.31e-08
7.0525	7.27e-08
7.05882	7.66e-08
7.06513	8.38e-08
7.07145	8.35e-08
7.07776	8.33e-08
7.08408	8.27e-08
7.0904	8.23e-08
7.09671	8.12e-08
7.10303	8.01e-08
7.10934	7.36e-08
7.11566	7.03e-08
7.12197	7.06e-08
7.12829	7.46e-08
7.13461	8.18e-08
7.14092	8.18e-08
7.14724	8.16e-08
7.15355	8.13e-08
7.15987	8.07e-08
7.16619	7.96e-08
7.1725	7.84e-08
7.17882	7.25e-08
7.18513	6.98e-08
7.19145	6.98e-08
7.19776	7.32e-08
7.20408	7.59e-08
7.2104	7.71e-08
7.21671	7.71e-08
7.22303	7.7e-08
7.22934	7.69e-08
7.23566	7.65e-08
7.24198	7.6e-08
7.24829	7.43e-08
7.25461	7.09e-08
7.26092	6.97e-08
7.26724	7.13e-08
7.27355	7.36e-08
7.27987	7.48e-08
7.28619	7.46e-08
7.2925	7.45e-08
7.29882	7.25e-08
7.30513	7.2e-08
7.31145	7e-08
7.31777	6.81e-08
7.32408	6.32e-08
7.3304	6.18e-08
7.33671	6.38e-08
7.34303	6.99e-08
7.34934	7.01e-08
7.35566	6.97e-08
7.36198	6.92e-08
7.36829	6.82e-08
7.37461	6.73e-08
7.38092	6.65e-08
7.38724	6.09e-08
7.39356	5.7e-08
7.39987	5.64e-08
7.40619	5.76e-08
7.4125	6.35e-08
7.41882	6.47e-08
7.42514	6.51e-08
7.43145	6.47e-08
7.43777	6.42e-08
7.44408	6.29e-08
7.4504	6.17e-08
7.45671	5.9e-08
7.46303	5.43e-08
7.46935	5.29e-08
7.47566	5.28e-08
7.48198	5.66e-08
7.48829	5.66e-08
7.49461	5.66e-08
7.50093	5.58e-08
7.50724	5.58e-08
7.51356	5.54e-08
7.51987	5.49e-08
7.52619	5.34e-08
7.5325	4.85e-08
7.53882	4.54e-08
7.54514	4.46e-08
7.55145	4.95e-08
7.55777	5.22e-08
7.56408	5.29e-08
7.5704	5.23e-08
7.57672	5.18e-08
7.58303	5.16e-08
7.58935	5.11e-08
7.59566	4.63e-08
7.60198	3.98e-08
7.60829	3.68e-08
7.61461	3.72e-08
7.62093	4.19e-08
7.62724	4.45e-08
7.63356	4.52e-08
7.63987	4.44e-08
7.64619	4.35e-08
7.65251	4.29e-08
7.65882	4.08e-08
7.66514	3.88e-08
7.67145	3.2e-08
7.67777	2.9e-08
7.68408	2.86e-08
7.6904	3.14e-08
7.69672	3.23e-08
7.70303	3.26e-08
7.70935	3.25e-08
7.71566	3.25e-08
7.72198	3.29e-08
7.7283	3.3e-08
7.73461	3e-08
7.74093	2.71e-08
7.74724	2.19e-08
7.75356	2.1e-08
7.75987	2.39e-08
7.76619	2.56e-08
7.77251	2.58e-08
7.77882	2.5e-08
7.78514	2.43e-08
7.79145	2.37e-08
7.79777	2.25e-08
7.80409	2.13e-08
7.8104	1.87e-08
7.81672	1.44e-08
7.82303	1.35e-08
7.82935	1.63e-08
7.83566	1.87e-08
7.84198	1.95e-08
7.8483	1.82e-08
7.85461	1.69e-08
7.86093	1.56e-08
7.86724	1.54e-08
7.87356	1.17e-08
7.87988	5.31e-09
7.88619	1.21e-09
7.89251	-5.33e-11
7.89882	2.67e-09
7.90514	4.52e-09
7.91145	4.98e-09
7.91777	4.3e-09
7.92409	3.62e-09
7.9304	2.97e-09
7.93672	2.29e-09
7.94303	1.6e-09
7.94935	-5.83e-10
7.95567	-6.68e-09
7.96198	-9.02e-09
7.9683	-8.02e-09
7.97461	-6.23e-09
7.98093	-5.59e-09
7.98724	-6.35e-09
7.99356	-7.1e-09
7.99988	-7.54e-09
8.00619	-8.55e-09
8.01251	-9.55e-09
8.01882	-1.2e-08
8.02514	-1.77e-08
8.03146	-1.95e-08
8.03777	-1.83e-08
8.04409	-1.32e-08
8.0504	-1.3e-08
8.05672	-1.34e-08
8.06303	-1.37e-08
8.06935	-1.51e-08
8.07567	-1.63e-08
8.08198	-1.76e-08
8.0883	-2.43e-08
8.09461	-2.94e-08
8.10093	-3.13e-08
8.10725	-3.03e-08
8.11356	-2.52e-08
8.11988	-2.54e-08
8.12619	-2.56e-08
8.13251	-2.72e-08
8.13882	-2.83e-08
8.14514	-2.84e-08
8.15146	-3.12e-08
8.15777	-3.8e-08
8.16409	-4.38e-08
8.1704	-4.62e-08
8.17672	-4.59e-08
8.18304	-4.16e-08
8.18935	-4.1e-08
8.19567	-4.1e-08
8.20198	-4.14e-08
8.2083	-4.18e-08
8.21462	-4.25e-08
8.22093	-4.33e-08
8.22725	-4.57e-08
8.23356	-5.16e-08
8.23988	-5.47e-08
8.24619	-5.52e-08
8.25251	-5.14e-08
8.25883	-5.14e-08
8.26514	-5.19e-08
8.27146	-5.24e-08
8.27777	-5.37e-08
8.28409	-5.4e-08
8.29041	-5.42e-08
8.29672	-5.52e-08
8.30304	-6.11e-08
8.30935	-6.41e-08
8.31567	-6.41e-08
8.32198	-6.01e-08
8.3283	-5.88e-08
8.33462	-5.85e-08
8.34093	-5.92e-08
8.34725	-5.99e-08
8.35356	-6.05e-08
8.35988	-6.1e-08
8.3662	-6.58e-08
8.37251	-7.25e-08
8.37883	-7.5e-08
8.38514	-7.55e-08
8.39146	-7.29e-08
8.39777	-7.09e-08
8.40409	-7.03e-08
8.41041	-7.08e-08
8.41672	-7.12e-08
8.42304	-7.09e-08
8.42935	-7.09e-08
8.43567	-7.33e-08
8.44199	-7.56e-08
8.4483	-7.92e-08
8.45462	-7.98e-08
8.46093	-7.7e-08
8.46725	-7.54e-08
8.47356	-7.5e-08
8.47988	-7.59e-08
8.4862	-7.67e-08
8.49251	-7.71e-08
8.49883	-7.82e-08
8.50514	-7.92e-08
8.51146	-8.15e-08
8.51778	-8.5e-08
8.52409	-8.58e-08
8.53041	-8.28e-08
8.53672	-7.6e-08
8.54304	-7.6e-08
8.54935	-7.6e-08
8.55567	-7.69e-08
8.56199	-7.73e-08
8.5683	-7.88e-08
8.57462	-8.03e-08
8.58093	-8.65e-08
8.58725	-9.04e-08
8.59357	-9.11e-08
8.59988	-8.83e-08
8.6062	-8.18e-08
8.61251	-8.17e-08
8.61883	-8.2e-08
8.62514	-8.22e-08
8.63146	-8.32e-08
8.63778	-8.44e-08
8.64409	-8.57e-08
8.65041	-9.2e-08
8.65672	-9.58e-08
8.66304	-9.62e-08
8.66936	-9.4e-08
8.67567	-8.8e-08
8.68199	-8.81e-08
8.6883	-8.82e-08
8.69462	-8.9e-08
8.70093	-8.88e-08
8.70725	-8.87e-08
8.71357	-8.95e-08
8.71988	-9.04e-08
8.7262	-9.42e-08
8.73251	-9.54e-08
8.73883	-9.44e-08
8.74515	-8.95e-08
8.75146	-8.96e-08
8.75778	-8.97e-08
8.76409	-9.02e-08
8.77041	-9e-08
8.77672	-9.07e-08
8.78304	-9.14e-08
8.78936	-9.33e-08
8.79567	-9.83e-08
8.80199	-9.99e-08
8.8083	-9.89e-08
8.81462	-9.26e-08
8.82094	-9e-08
8.82725	-8.95e-08
8.83357	-9.01e-08
8.83988	-9.07e-08
8.8462	-9.09e-08
8.85251	-9.23e-08
8.85883	-9.71e-08
8.86515	-1.02e-07
8.87146	-1.05e-07
8.87778	-1.04e-07
8.88409	-9.72e-08
8.89041	-9.4e-08
8.89673	-9.29e-08
8.90304	-9.34e-08
8.90936	-9.38e-08
8.91567	-9.44e-08
8.92199	-9.55e-08
8.92831	-1e-07
8.93462	-1.05e-07
8.94094	-1.06e-07
8.94725	-1.06e-07
8.95357	-1.01e-07
8.95988	-9.91e-08
8.9662	-9.94e-08
8.97252	-9.96e-08
8.97883	-1e-07
8.98515	-9.94e-08
8.99146	-9.98e-08
8.99778	-1e-07
9.0041	-1.02e-07
9.01041	-1.05e-07
9.01673	-1.06e-07
9.02304	-1.02e-07
9.02936	-9.91e-08
9.03567	-9.79e-08
9.04199	-9.81e-08
9.04831	-9.82e-08
9.05462	-9.83e-08
9.06094	-1e-07
9.06725	-1.02e-07
9.07357	-1.09e-07
9.07989	-1.12e-07
9.0862	-1.11e-07
9.09252	-1.06e-07
9.09883	-9.8e-08
9.10515	-9.81e-08
9.11146	-9.82e-08
9.11778	-9.87e-08
9.1241	-9.9e-08
9.13041	-1.01e-07
9.13673	-1.02e-07
9.14304	-1.09e-07
9.14936	-1.13e-07
9.15568	-1.12e-07
9.16199	-1.07e-07
9.16831	-1.02e-07
9.17462	-1.02e-07
9.18094	-1.02e-07
9.18725	-1.02e-07
9.19357	-9.99e-08
9.19989	-1e-07
9.2062	-1e-07
9.21252	-1.02e-07
9.21883	-1.05e-07
9.22515	-1.05e-07
9.23147	-1.02e-07
9.23778	-9.6e-08
9.2441	-9.59e-08
9.25041	-9.59e-08
9.25673	-9.56e-08
9.26304	-9.41e-08
9.26936	-9.35e-08
9.27568	-9.4e-08
9.28199	-9.46e-08
9.28831	-9.72e-08
9.29462	-9.71e-08
9.30094	-9.39e-08
9.30726	-8.59e-08
9.31357	-8.41e-08
9.31989	-8.36e-08
9.3262	-8.31e-08
9.33252	-8.24e-08
9.33883	-8.32e-08
9.34515	-8.39e-08
9.35147	-8.6e-08
9.35778	-8.78e-08
9.3641	-8.62e-08
9.37041	-8.17e-08
9.37673	-7.33e-08
9.38305	-7.02e-08
9.38936	-6.89e-08
9.39568	-6.76e-08
9.40199	-6.64e-08
9.40831	-6.6e-08
9.41462	-6.67e-08
9.42094	-6.74e-08
9.42726	-6.98e-08
9.43357	-6.89e-08
9.43989	-6.5e-08
9.4462	-5.73e-08
9.45252	-5.17e-08
9.45884	-5.15e-08
9.46515	-5.14e-08
9.47147	-4.9e-08
9.47778	-4.54e-08
9.4841	-4.53e-08
9.49041	-4.55e-08
9.49673	-4.57e-08
9.50305	-4.55e-08
9.50936	-4.24e-08
9.51568	-3.44e-08
9.52199	-2.58e-08
9.52831	-2.46e-08
9.53463	-2.35e-08
9.54094	-2.24e-08
9.54726	-2.14e-08
9.55357	-2.11e-08
9.55989	-2.23e-08
9.5662	-2.35e-08
9.57252	-2.22e-08
9.57884	-1.77e-08
9.58515	-8.51e-09
9.59147	1.12e-09
9.59778	2.58e-09
9.6041	4.04e-09
9.61042	5.35e-09
9.61673	6.71e-09
9.62305	7.13e-09
9.62936	5.96e-09
9.63568	4.8e-09
9.64199	5.88e-09
9.64831	9.89e-09
9.65463	1.75e-08
9.66094	2.52e-08
9.66726	2.81e-08
9.67357	2.82e-08
9.67989	3.02e-08
9.68621	3.36e-08
9.69252	3.53e-08
9.69884	3.6e-08
9.70515	3.6e-08
9.71147	3.61e-08
9.71779	3.92e-08
9.7241	4.59e-08
9.73042	5.28e-08
9.73673	5.56e-08
9.74305	5.67e-08
9.74936	6.05e-08
9.75568	6.51e-08
9.762	6.77e-08
9.76831	6.86e-08
9.77463	6.79e-08
9.78094	6.71e-08
9.78726	6.8e-08
9.79358	7.43e-08
9.79989	8.45e-08
9.80621	9.07e-08
9.81252	9.14e-08
9.81884	9.27e-08
9.82515	9.67e-08
9.83147	9.88e-08
9.83779	9.92e-08
9.8441	9.96e-08
9.85042	1e-07
9.85673	1.04e-07
9.86305	1.1e-07
9.86937	1.2e-07
9.87568	1.27e-07
9.882	1.28e-07
9.88831	1.29e-07
9.89463	1.32e-07
9.90094	1.32e-07
9.90726	1.32e-07
9.91358	1.32e-07
9.91989	1.31e-07
9.92621	1.33e-07
9.93252	1.39e-07
9.93884	1.47e-07
9.94516	1.52e-07
9.95147	1.53e-07
9.95779	1.54e-07
9.9641	1.57e-07
9.97042	1.59e-07
9.97673	1.6e-07
9.98305	1.59e-07
9.98937	1.59e-07
9.99568	1.59e-07
10.002	1.64e-07
10.0083	1.73e-07
10.0146	1.8e-07
10.0209	1.8e-07
10.0273	1.81e-07
10.0336	1.83e-07
10.0399	1.83e-07
10.0462	1.82e-07
10.0525	1.81e-07
10.0588	1.79e-07
10.0652	1.81e-07
10.0715	1.85e-07
10.0778	1.95e-07
10.0841	1.98e-07
10.0904	2e-07
10.0967	2.01e-07
10.1031	2.02e-07
10.1094	2.02e-07
10.1157	2.01e-07
10.122	1.99e-07
10.1283	1.95e-07
10.1346	1.95e-07
10.1409	1.97e-07
10.1473	2.04e-07
10.1536	2.06e-07
10.1599	2.07e-07
10.1662	2.08e-07
10.1725	2.1e-07
10.1788	2.12e-07
10.1852	2.12e-07
10.1915	2.11e-07
10.1978	2.09e-07
10.2041	2.07e-07
10.2104	2.08e-07
10.2167	2.14e-07
10.2231	2.16e-07
10.2294	2.17e-07
10.2357	2.17e-07
10.242	2.18e-07
10.2483	2.21e-07
10.2546	2.2e-07
10.2609	2.19e-07
10.2673	2.17e-07
10.2736	2.15e-07
10.2799	2.17e-07
10.2862	2.23e-07
10.2925	2.26e-07
10.2988	2.26e-07
10.3052	2.27e-07
10.3115	2.28e-07
10.3178	2.27e-07
10.3241	2.26e-07
10.3304	2.24e-07
10.3367	2.18e-07
10.3431	2.16e-07
10.3494	2.17e-07
10.3557	2.21e-07
10.362	2.23e-07
10.3683	2.24e-07
10.3746	2.24e-07
10.3809	2.24e-07
10.3873	2.25e-07
10.3936	2.24e-07
10.3999	2.23e-07
10.4062	2.2e-07
10.4125	2.17e-07
10.4188	2.18e-07
10.4252	2.22e-07
10.4315	2.23e-07
10.4378	2.23e-07
10.4441	2.23e-07
10.4504	2.22e-07
10.4567	2.22e-07
10.4631	2.21e-07
10.4694	2.2e-07
10.4757	2.15e-07
10.482	2.11e-07
10.4883	2.1e-07
10.4946	2.12e-07
10.5009	2.15e-07
10.5073	2.16e-07
10.5136	2.15e-07
10.5199	2.14e-07
10.5262	2.14e-07
10.5325	2.12e-07
10.5388	2.1e-07
10.5452	2.03e-07
10.5515	2e-07
10.5578	1.99e-07
10.5641	2.02e-07
10.5704	2.05e-07
10.5767	2.06e-07
10.5831	2.06e-07
10.5894	2.05e-07
10.5957	2.03e-07
10.602	2.03e-07
10.6083	1.98e-07
10.6146	1.9e-07
10.621	1.85e-07
10.6273	1.84e-07
10.6336	1.85e-07
10.6399	1.86e-07
10.6462	1.86e-07
10.6525	1.85e-07
10.6588	1.83e-07
10.6652	1.82e-07
10.6715	1.81e-07
10.6778	1.8e-07
10.6841	1.74e-07
10.6904	1.69e-07
10.6967	1.66e-07
10.7031	1.67e-07
10.7094	1.68e-07
10.7157	1.68e-07
10.722	1.68e-07
10.7283	1.65e-07
10.7346	1.65e-07
10.741	1.64e-07
10.7473	1.63e-07
10.7536	1.58e-07
10.7599	1.52e-07
10.7662	1.49e-07
10.7725	1.5e-07
10.7788	1.56e-07
10.7852	1.55e-07
10.7915	1.54e-07
10.7978	1.53e-07
10.8041	1.5e-07
10.8104	1.49e-07
10.8167	1.46e-07
10.8231	1.38e-07
10.8294	1.31e-07
10.8357	1.28e-07
10.842	1.29e-07
10.8483	1.31e-07
10.8546	1.32e-07
10.861	1.31e-07
10.8673	1.3e-07
10.8736	1.28e-07
10.8799	1.27e-07
10.8862	1.25e-07
10.8925	1.23e-07
10.8988	1.16e-07
10.9052	1.12e-07
10.9115	1.12e-07
10.9178	1.14e-07
10.9241	1.15e-07
10.9304	1.13e-07
10.9367	1.12e-07
10.9431	1.1e-07
10.9494	1.1e-07
10.9557	1.08e-07
10.962	1.06e-07
10.9683	1e-07
10.9746	9.67e-08
10.981	9.63e-08
10.9873	1e-07
10.9936	1e-07
10.9999	1e-07
11.0062	9.97e-08
11.0125	9.78e-08
11.0188	9.71e-08
11.0252	9.51e-08
11.0315	8.89e-08
11.0378	8.22e-08
11.0441	7.86e-08
11.0504	7.78e-08
11.0567	8.19e-08
11.0631	8.3e-08
11.0694	8.33e-08
11.0757	8.22e-08
11.082	8.12e-08
11.0883	8.01e-08
11.0946	7.85e-08
11.101	7.23e-08
11.1073	6.5e-08
11.1136	6.19e-08
11.1199	6.16e-08
11.1262	6.48e-08
11.1325	6.53e-08
11.1388	6.52e-08
11.1452	6.51e-08
11.1515	6.34e-08
11.1578	6.31e-08
11.1641	6.23e-08
11.1704	6.16e-08
11.1767	5.56e-08
11.1831	5.1e-08
11.1894	5e-08
11.1957	5.31e-08
11.202	5.38e-08
11.2083	5.4e-08
11.2146	5.33e-08
11.221	5.26e-08
11.2273	5.22e-08
11.2336	5.21e-08
11.2399	5.19e-08
11.2462	4.79e-08
11.2525	4.4e-08
11.2589	4.18e-08
11.2652	4.48e-08
11.2715	4.81e-08
11.2778	4.98e-08
11.2841	4.93e-08
11.2904	4.89e-08
11.2967	4.77e-08
11.3031	4.58e-08
11.3094	4.39e-08
11.3157	3.74e-08
11.322	3.4e-08
11.3283	3.28e-08
11.3346	3.52e-08
11.341	4.24e-08
11.3473	4.32e-08
11.3536	4.34e-08
11.3599	4.34e-08
11.3662	4.33e-08
11.3725	4.2e-08
11.3789	4.07e-08
11.3852	3.41e-08
11.3915	3.07e-08
11.3978	3.06e-08
11.4041	3.35e-08
11.4104	3.97e-08
11.4167	3.99e-08
11.4231	3.98e-08
11.4294	3.97e-08
11.4357	4.03e-08
11.442	4.08e-08
11.4483	4.02e-08
11.4546	3.95e-08
11.461	3.57e-08
11.4673	3.51e-08
11.4736	3.74e-08
11.4799	4.47e-08
11.4862	4.79e-08
11.4925	4.81e-08
11.4989	4.81e-08
11.5052	4.81e-08
11.5115	4.8e-08
11.5178	4.79e-08
11.5241	4.24e-08
11.5304	3.85e-08
11.5367	3.76e-08
11.5431	3.97e-08
11.5494	4.64e-08
11.5557	4.9e-08
11.562	4.98e-08
11.5683	5.07e-08
11.5746	5.08e-08
11.581	5.09e-08
11.5873	4.8e-08
11.5936	4.52e-08
11.5999	3.94e-08
11.6062	3.8e-08
11.6125	4.05e-08
11.6189	4.7e-08
11.6252	4.94e-08
11.6315	5.01e-08
11.6378	5.08e-08
11.6441	5.09e-08
11.6504	5.26e-08
11.6567	5.21e-08
11.6631	5.16e-08
11.6694	4.95e-08
11.6757	4.77e-08
11.682	4.89e-08
11.6883	5.39e-08
11.6946	5.59e-08
11.701	5.65e-08
11.7073	5.67e-08
11.7136	5.69e-08
11.7199	5.88e-08
11.7262	5.86e-08
11.7325	5.84e-08
11.7389	5.7e-08
11.7452	5.55e-08
11.7515	5.69e-08
11.7578	6.25e-08
11.7641	7e-08
11.7704	7.05e-08
11.7767	7.06e-08
11.7831	7.07e-08
11.7894	7.02e-08
11.7957	6.98e-08
11.802	6.81e-08
11.8083	6.28e-08
11.8146	6.19e-08
11.821	6.35e-08
11.8273	6.87e-08
11.8336	7.63e-08
11.8399	7.65e-08
11.8462	7.66e-08
11.8525	7.67e-08
11.8589	7.63e-08
11.8652	7.59e-08
11.8715	7.49e-08
11.8778	6.88e-08
11.8841	6.73e-08
11.8904	6.92e-08
11.8967	7.42e-08
11.9031	7.65e-08
11.9094	7.74e-08
11.9157	7.83e-08
11.922	7.85e-08
11.9283	7.98e-08
11.9346	7.96e-08
11.941	7.93e-08
11.9473	7.8e-08
11.9536	7.47e-08
11.9599	7.37e-08
11.9662	7.59e-08
11.9725	8.28e-08
11.9789	8.32e-08
11.9852	8.32e-08
11.9915	8.33e-08
11.9978	8.35e-08
12.0041	8.19e-08
12.0104	8.04e-08
12.0168	7.73e-08
12.0231	7.45e-08
12.0294	7.43e-08
12.0357	7.84e-08
12.042	8.64e-08
12.0483	8.83e-08
12.0546	8.83e-08
12.061	8.83e-08
12.0673	8.82e-08
12.0736	8.81e-08
12.0799	8.74e-08
12.0862	8.25e-08
12.0925	8.03e-08
12.0989	7.97e-08
12.1052	8.23e-08
12.1115	8.84e-08
12.1178	8.94e-08
12.1241	9.04e-08
12.1304	9.09e-08
12.1368	9.22e-08
12.1431	9.28e-08
12.1494	9.25e-08
12.1557	9.22e-08
12.162	8.87e-08
12.1683	8.7e-08
12.1746	8.85e-08
12.181	9.42e-08
12.1873	9.46e-08
12.1936	9.45e-08
12.1999	9.45e-08
12.2062	9.45e-08
12.2125	9.47e-08
12.2189	9.44e-08
12.2252	9.41e-08
12.2315	8.98e-08
12.2378	8.89e-08
12.2441	9.09e-08
12.2504	9.69e-08
12.2568	9.99e-08
12.2631	1.01e-07
12.2694	1.01e-07
12.2757	1.02e-07
12.282	1.02e-07
12.2883	9.92e-08
12.2946	9.68e-08
12.301	9.18e-08
12.3073	9.01e-08
12.3136	9.33e-08
12.3199	1.01e-07
12.3262	1.04e-07
12.3325	1.05e-07
12.3389	1.06e-07
[truncated: 3,701 more rows]

## Sheet: Fig 3 H-K
Figure	pgl-1 genotype	GFP	no GFP
3H	PGL-1 (wt)::GFP	146	0
3I	GFP	0	287
3J	PGL-1 (K126E K129E)::GFP	1	187
3K	PGL-1 (R123E)::GFP	0	116

## Sheet: Fig 4B
PGL-1 genotype	fertile	not fertile
PGL-1 wt, 20C	95	1
PGL-1 wt SNAP 20C	92	1
pgl-1 (null) 20C	88	4
PGL-1 K126E K129E SNAP 20C	26	67
PGL-1 R123E SNAP 20C	74	21
PGL-1 wt, 25C	91	2
PGL-1 wt SNAP 25C	85	8
pgl-1 (null) 25C	17	79
PGL-1 K126E K129E SNAP 25C	0	92
PGL-1 R123E SNAP 25C	3	93

## Sheet: Fig 5 D-G
Figure	pgl-1 genotype	GFP	no GFP
5D	PGL-1::SNAP::LambdaN22/+	0	111
5E	PGL-1(K126E K129E)::SNAP::LambdaN22	93	2
5F	PGL-1::SNAP::LambdaN22/+	2	37
5G	PGL-1(K126E K129E)::SNAP::LambdaN22	22	0

## Sheet: Fig 7 D-G
Figure	wago-1 genotype	GFP	no GFP
7D	wago-1 wild type	1	132
7E	wago-1 null	76	31
7F	wago-1 wild type	2	20
7G	wago-1 null	19	2

## Sheet: Fig S2N
boxB reporter; pgl-1::SNAP	boxB reporter; pgl-1::SNAP::LambdaN/+	boxB reporter; pgl-1 (K126E K129E)::SNAP::LambdaN	silenced reporter
9.30667	4.29167	9.99033	4.65
10.097	4.37533	9.078	3.442
9.553	4.30733	9.99933	4.53
7.68633	4.84933	9.924	3.62833
8.79567	4.057	7.646	3.72867
9.553	4.05633	10.2663	4.216
6.65967	4.478	7.606	3.74667
10.097	4.44167	8.396	4.07
8.08933	4.27133	8.39767	3.62
7.662	3.627	10.4183	4.05767
8.09067	3.348		4.64033
8.49033	3.87433		4.085
8.772	5.29767		4.04467
7.35567	3.39767		4.398
7.90533	3.15367		3.94833
7.20167	4.72467		3.85133
8.68667	3.75267		3.69333
12.0643	3.548		3.74833
7.97533	3.84467		3.66967
6.31233	4.09267		4.06733
10.482	4.06667		3.664
11.3433	4.15233		3.529
6.58467	3.75267		3.66733
9.66733			3.38033
			4.05167
			3.419
			3.16067

## Sheet: Fig S2O
	boxB reporter; pgl-1 (WT)::SNAP						boxB reporter; pgl-1 (WT)::SNAP::lambdaN/+
	Total SNAP intensity in PGL granules (Imaris; see Fig S9L)	Total fluorescence intensity in gfp-PGL colocalization granules (Imaris; see Fig S9L)	Total fluorescence intensity in gfp RNA granules (Imaris; see Fig S2P, S9L)	Percent smFISH-SNAP overlap (Fig S2O)			Total SNAP intensity in PGL granules (Imaris; see Fig S9L)	Total fluorescence intensity in gfp-PGL colocalization granules (Imaris; see Fig S9L)	Total fluorescence intensity in gfp RNA granules (Imaris; see Fig S2P, S9L)	Percent smFISH-SNAP overlap (Fig S2O)
first replicate second replicate	24173000	3971600	9116000	0.435674		first replicate second replicate	23138000	5140900	5758600	0.892734
	18156000	3605800	7093300	0.508339			21382000	4757300	5010700	0.949428
	15631000	2037400	8475600	0.240384			15738000	1042800	1095200	0.952155
	15157000	1938100	5980300	0.324081			12142000	328180	390270	0.840905
	11507000	1715300	3858600	0.444539			10558000	3428000	4295900	0.79797
	10267000	2759100	7943000	0.347362			9118500	293100	425750	0.688432
	9780800	2481500	6540100	0.379428			6767100	613440	1061500	0.577899
	9755700	4195800	14047000	0.298697			6500300	106390	230240	0.462083
	9033100	1430800	2963300	0.48284			5203800	1073900	1422700	0.754832
	8566600	1293800	3355300	0.385599			4315100	44196	60668	0.728489
	7578100	3053600	7570500	0.403355			3918100	231330	404950	0.571256
	6936600	753940	1246700	0.604749			3863200	313860	801970	0.391361
	5785900	3417400	12436000	0.274799			3466200	381640	740080	0.515674
	5057800	1138200	3454200	0.329512			3182100	935270	2228800	0.419629
	4758800	1574900	4790700	0.328741			2313800	4788200	11489000	0.416764
	4712400	1036900	2671900	0.388076			2256500	1657100	4024600	0.411743
	4128900	1933000	8095500	0.238775			1950800	2448300	6545100	0.374066
	2742600	315330	2210800	0.142632			1826200	65661	285860	0.229696
	2593500	176820	972250	0.181867			1654900	334300	1372700	0.243535
	2480800	1136300	9093800	0.124953
						excluded 33% of images (those with the lowest PGL:SNAP signal) from analysis	1621700	135850	527570	0.257501
excluded 33% of images (those with the lowest PGL:SNAP signal) from analysis	2475100	799070	4884600	0.16359			1526200	16147	56331	0.286645
	1501000	590990	3720000	0.158868			873820	1363100	5317000	0.256366
	1415800	196520	1846500	0.106428			824160	144340	1424700	0.101313
	552670	726980	4732700	0.153608			617670	1094100	3668300	0.298258
	281720	23272	600960	0.0387247			161220	3067	59142	0.0518582
	250620	1153000	9160000	0.125873			103050	268160	3896600	0.068819
	204840	391520	3477900	0.112574			85499	68093	926080	0.0735282
	168400	224110	4086900	0.0548362			78000	16366	183980	0.0889553
	99261	314790	2991600	0.105225			66263	11079	1459300	0.007592
	78967	105420	1661200	0.0634601
				TTEST	0.000305157

[truncated: 16 more sheets: Fig S2P, Fig S3B, Fig S5A, Fig S5B, Fig S5C, Fig S5G, Fig S5H-I, Fig S7E, Fig S7F, Fig S7G, Fig S7H, Fig S9I, Fig S9J, Fig S9K, Fig S10D, Fig S10E]
